# Supplementary material for: A novel assessment considering spatial and temporal variations of water quality to identify pollution sources in urban rivers
Source: Sci Rep. 2021 Apr 22;11:8714. doi: 10.1038/s41598-021-87671-4 (PMC8062557; doi:10.1038/s41598-021-87671-4)
Supplement: Supplementary file 2 — Supplementary Information 2. [file 41598_2021_87671_MOESM2_ESM.xlsx]

## Sheet: Sheet1
Spatial-temporal variations of water quality and effect-based assessment to identify pollution sources in urban rivers Sihang Yang1,+, Manchun Liang1,+,*, Zesheng Qin2, Yiwu Qian3, Mei Li3, Yi Cao3 1Institute of Public Safety Research, Department of Engineering Physics, Beijing Key Laboratory of City Integrated Emergency Response Science, Tsinghua University, Beijing, China 2Environmental Safety …

## Sheet: site 1
Time	COD(mg/L)	oil pollutants(mg/L)	Pb(mg/L)	Cr(mg/L)	Cd(mg/L)	As(mg/L)	DO(mg/L)	CODmn(mg/L)	NH4-N(mg/L)	TP(mg/L)	TN(mg/L)	flow velocity(m/s)	flow rate(m3/s)	Turbidity(NTU)	Conductivity(μm/cm)	pH
2018-01-22 00:00:00	71.8667	24.6867	0.0015	0.0023	0.0013	0.0007	5.96	15.6233	13.02	1.189	15.4433	6.0333	12.28	73.8333	905.867	8.21
2018-01-23 00:00:00	67.95	24.425	0.0014	0.0025	0.0015	0.0006	6.545	14.695	9.33	0.9243	11.42	4.3475	8.8425	74.825	690.5	8.1675
2018-02-01 00:00:00	58.6	22.5433	0.0024	0.0025	0.0016	0.0014	6.78	12.7133	8.4267	0.401	5.3233	3.7933	7.7233	40.5	981.433	7.2767
2018-02-01 00:00:00	58.6	22.5433	0.0024	0.0025	0.0016	0.0014	6.78	12.7133	8.4267	0.401	5.3233	3.7933	7.7233	40.5	981.433	7.2767
2018-02-02 00:00:00	56.95	23.1083	0.0025	0.0027	0.0017	0.0013	7.1983	13.53	9.8617	0.7933	13.5317	4.54	9.2367	36.5	640.283	7.1767
2018-02-03 00:00:00	47.6	22.6917	0.0028	0.0024	0.0014	0.0015	7.0367	11.96	9.8817	0.6947	13.095	4.5183	9.1933	30.8833	441.067	7.3083
2018-02-04 00:00:00	46.7167	22.86	0.0028	0.0021	0.0011	0.0015	5.2667	11.885	10.5767	0.7877	13.3433	4.85	9.865	34.4167	878.5	7.09
2018-02-05 00:00:00	57.6667	22.885	0.0027	0.0022	0.0012	0.0015	6.8667	13.6167	11.0217	0.8898	14.36	4.8083	9.7733	37.4667	858.3	7.7033
2018-02-06 00:00:00	50.8333	24.065	0.0024	0.0023	0.0013	0.0013	6.315	13.5283	8.96	0.7593	13.2233	4.325	8.79	32.0167	881.75	7.7967
2018-02-07 00:00:00	49.2667	24.4433	0.0023	0.0024	0.0014	0.0007	6.2033	13.8583	10.4283	0.8385	13.4467	4.8	9.7667	27.9333	890.883	7.7617
2018-02-08 00:00:00	52.4833	25.065	0.0021	0.0024	0.0015	0.0004	6.4133	13.81	10.1083	0.8618	12.9567	4.67	9.495	28.4333	864.8	7.78
2018-02-09 00:00:00	63.9667	24.8983	0.0027	0.0024	0.0014	0.0012	6.2333	14.2033	10.0483	0.8263	12.8983	4.6317	9.42	29.3333	810.7	8.1633
2018-02-10 00:00:00	71.2	24.25	0.0039	0.0016	0.0005	0.0043	6.3717	14.99	12.1617	1.0055	15.7767	5.6067	11.4067	34	824.367	7.7467
2018-02-11 00:00:00	71.3333	24.2467	0.0035	0.0012	0.0001	0.0044	6.0783	14.6567	12.23	0.9607	16.2433	5.6217	11.4383	31	855.017	7.6433
2018-02-12 00:00:00	71.7	24.8883	0.0025	0.0015	0.0005	0.0026	6.6033	15.17	11.4983	0.9903	15.65	5.3133	10.8083	32.4667	926.05	7.655
2018-02-13 00:00:00	65.1333	24.505	0.0019	0.0024	0.0014	0.0004	5.3817	15.7833	11.645	1.0455	15.695	5.3933	10.9717	28.95	893.45	7.69
2018-02-14 00:00:00	65.0833	23.4117	0.0023	0.0026	0.0017	0.0004	4.9983	15.63	11.1967	0.9067	15.085	5.1583	10.4883	28.1333	892.167	7.6867
2018-02-15 00:00:00	73.575	23.275	0.0027	0.003	0.0022	0.0007	3.9008	16.6867	12.9008	1.1369	16.2425	5.9692	12.1417	30.9417	870.333	7.7
2018-02-16 00:00:00	61.5	22.909	0.0028	0.0031	0.0023	0.0011	4.091	15.377	11.659	0.9975	15.008	5.384	10.954	29.17	818	7.689
2018-02-17 00:00:00	50.3667	22.8817	0.003	0.0032	0.0024	0.001	4.4017	13.8692	9.99	0.8662	13.6417	4.6183	9.3925	28.3083	761.183	7.8117
2018-02-18 00:00:00	53.5667	22.6125	0.0029	0.0032	0.0024	0.0011	4.155	13.9425	11.2442	0.8882	14.2933	5.1717	10.5183	35.8083	739.992	7.7717
2018-02-19 00:00:00	69.6444	22.5289	0.0031	0.0027	0.0018	0.0018	4.5433	15.3522	10.96	0.9406	13.9978	5.0622	10.2978	66.5444	727.733	7.7933
2018-02-20 00:00:00	67.5714	22.0614	0.0037	0.0026	0.0017	0.0027	6.47	14.7714	6.7729	0.7514	13.4029	3.1786	6.4686	58.4857	737.357	7.7857
2018-02-21 00:00:00	55.7	22.2683	0.0038	0.0022	0.0012	0.0029	6.405	13.27	8.5	0.7095	12.1667	3.9217	7.9733	62.4333	702.533	7.7833
2018-02-22 00:00:00	56.4333	22.2183	0.0038	0.002	0.001	0.0037	6.13	13.9217	10.2567	0.867	13.8717	4.7883	9.73	50.75	747.5	7.6533
2018-02-23 00:00:00	64.15	22.1783	0.0036	0.0016	0.0005	0.0044	5.99	15.275	11.265	0.9642	15.47	5.2017	10.5833	51.1	873.283	7.6833
2018-02-24 00:00:00	70.5333	22.2833	0.0033	0.0017	0.0006	0.0022	5.74	16.7283	12.3517	1.046	17.15	5.7017	11.5983	52.6	986.65	7.64
2018-02-25 00:00:00	77.8	22.485	0.0033	0.0016	0.0005	0.0023	5.725	18.04	14.76	1.2455	19.0333	6.8117	13.8567	51.3167	939.083	7.6683
2018-02-26 00:00:00	88.5333	22.1267	0.0034	0.0016	0.0006	0.0025	6.6933	18.205	14.0117	1.093	18.9883	6.44	13.1	53.9	1045.98	7.82
2018-02-27 00:00:00	90	22.8267	0.0039	0.0018	0.0007	0.0028	6.2467	18.5983	14.6067	1.2358	19.8033	6.745	13.7133	55.4333	1188.72	7.9433
2018-02-28 00:00:00	69.6667	23.0433	0.0044	0.0017	0.0006	0.0035	6.8367	16.1467	8.7367	0.7917	13.24	4.0467	8.2333	100.167	814.633	8.0367
2018-03-01 00:00:00	57.1	23.335	0.0034	0.0016	0.0005	0.0031	6.5883	14.4267	8.7283	0.6918	13.13	4.0167	8.1667	68.2167	855.7	7.9217
2018-03-02 00:00:00	56.8	22.6883	0.0019	0.0014	0.0004	0.0023	6.61	14.3233	7.6083	0.6668	12.4283	3.52	7.1583	72.7	847.217	7.9417
2018-03-03 00:00:00	49.9833	22.4583	0.0023	0.0016	0.0005	0.0024	6.3183	14.58	7.8617	0.68	14.2117	3.635	7.3917	47.65	1032.93	7.9033
2018-03-04 00:00:00	61.3167	22.235	0.0031	0.0018	0.0008	0.0029	5.8667	15.1417	8.7783	0.8035	13.9117	4.0717	8.28	76.2333	951.45	7.9517
2018-03-05 00:00:00	48.05	21.3583	0.0015	0.0017	0.0007	0.0016	6.925	11.745	6.3667	0.3497	7.175	2.8817	5.8633	88.5	768.367	7.735
2018-03-06 00:00:00	38.9333	20.65	0.0012	0.0015	0.0005	0.0016	7.0517	11.015	6.8667	0.297	5.49	3.0633	6.2283	71.1667	690.817	7.645
2018-03-07 00:00:00	40.4833	21.4717	0.0016	0.0014	0.0003	0.0023	7.0633	10.845	6.2017	0.5583	9.9733	2.8733	5.8433	72.05	718.833	7.7283
2018-03-08 00:00:00	40.3667	20.9783	0.0014	0.0014	0.0003	0.002	6.9117	10.17	6.6733	0.5637	10.7767	3.08	6.265	74.1	758.583	7.865
2018-03-09 00:00:00	41.6833	21.025	0.0015	0.0014	0.0003	0.002	6.6667	10.7917	7.49	0.6693	11.3117	3.4683	7.0533	78	755.95	7.75
2018-03-10 00:00:00	39.0833	21.2983	0.0017	0.0015	0.0005	0.0019	6.4	10.9833	7.505	0.6398	11.0583	3.4667	7.05	69.7167	784.633	7.7433
2018-03-11 00:00:00	43.65	21.485	0.0019	0.0018	0.0008	0.0016	5.99	12.6267	8.9033	0.7373	12.91	4.105	8.35	64.8333	825.05	7.76
2018-03-12 00:00:00	47.7	21.46	0.002	0.0021	0.0011	0.0013	5.7	14.2217	10.3533	0.829	13.7817	4.765	9.695	68	912.367	7.76
2018-03-13 00:00:00	49.5	21.6967	0.0021	0.0023	0.0013	0.001	5.845	15.0217	10.4233	0.8155	13.7067	4.7917	9.7483	67.6333	971.683	7.775
2018-03-14 00:00:00	54.8667	21.7033	0.0026	0.0024	0.0015	0.0014	6.165	15.8967	10.275	0.7875	13.7117	4.7183	9.5983	64.0167	1047.93	7.7617
2018-03-15 00:00:00	66.7667	21.2533	0.0029	0.0029	0.002	0.0016	6.5467	16.5733	8.93	0.6195	9.8817	4.0817	8.3033	108.333	1036.53	8.035
2018-03-16 00:00:00	73.35	20.9133	0.0018	0.002	0.001	0.0013	6.6617	11.425	3.5933	0.4817	6.1467	1.7117	3.485	150.917	484.533	7.7433
2018-03-17 00:00:00	54.7333	20.4683	0.0018	0.0019	0.0009	0.0017	6.5017	10.6367	4.5033	0.427	8.3867	2.0917	4.2583	73.8333	664.1	7.815
2018-03-18 00:00:00	57.9	20.8	0.0026	0.0018	0.0008	0.0026	6.2567	13.4717	4.78	0.4802	13.4933	2.2317	4.5367	56.85	1151.55	7.7367
2018-03-19 00:00:00	61.7667	20.57	0.0026	0.0016	0.0005	0.0029	5.835	14.45	5.225	0.4822	16.5367	2.425	4.93	43.9167	1414.17	7.56
2018-03-20 00:00:00	53.45	20.46	0.0021	0.0014	0.0003	0.0026	6.095	13.8633	5.3267	0.4332	15.6183	2.4533	4.99	45.9833	1341.2	7.5067
2018-03-21 00:00:00	51.8167	20.3233	0.0016	0.0014	0.0004	0.002	6.1883	13.8133	5.9783	0.4023	15.695	2.73	5.5517	41.4667	1373.78	7.6167
2018-03-22 00:00:00	50.2667	20.5867	0.0021	0.0016	0.0005	0.0022	6.49	13.9833	6.9883	0.4665	16.28	3.19	6.4867	59.4167	1364.63	7.7317
2018-03-23 00:00:00	50.7	21.595	0.0024	0.0018	0.0008	0.0022	5.915	14.6517	7.6417	0.7888	16.274	3.64	7.4083	60.4167	1307.28	7.6883
2018-03-24 00:00:00	46.5	20.5333	0.0024	0.0022	0.0012	0.0016	6.375	14.705	5.345	0.3978	13.6217	2.45	4.985	70.6333	1432.43	7.73
2018-03-25 00:00:00	51.85	20.98	0.0027	0.0024	0.0014	0.0015	6.0733	15.7533	6.9817	0.5115	15.105	3.2	6.5083	82.5	1435	7.6883
2018-03-26 00:00:00	57.4167	20.8233	0.0028	0.0025	0.0015	0.0015	6.4833	15.91	5.3617	0.4895	13.3283	2.485	5.055	127.667	1358.15	7.73
2018-03-27 00:00:00	65.3667	20.7667	0.0028	0.0026	0.0017	0.0014	7.2567	16.7717	4.63	0.4842	12.235	2.165	4.405	146.25	1281.23	7.9683
2018-03-28 00:00:00	60.8167	20.6933	0.0018	0.0028	0.0019	0.002	7.9033	16.915	3.535	0.435	10.5033	1.655	3.3667	175.333	1184.8	8.08
2018-03-29 00:00:00	56.5333	20.62	0.0022	0.0028	0.0019	0.0004	8.1033	15.4467	3.5917	0.332	9.265	1.6667	3.39	182.833	1149.6	7.785
2018-03-30 00:00:00	63.5333	20.5533	0.0028	0.0025	0.0016	0.0014	7.165	15.55	4.5733	0.3702	9.5017	2.1067	4.2833	188.833	1115.7	7.685
2018-03-31 00:00:00	58.9833	20.435	0.0028	0.0025	0.0016	0.0014	7.23	15.7717	4.29	0.3145	8.9383	1.9667	4	192.833	1141.78	7.6433
2018-04-01 00:00:00	62.05	20.1417	0.0031	0.0028	0.0019	0.0013	7.18	16.3067	4.4733	0.318	9.1867	2.0467	4.165	173.5	1183.48	7.6933
2018-04-02 00:00:00	72	20.2533	0.0034	0.003	0.0021	0.0013	8.33	17.1083	4.2883	0.3343	9.1183	1.97	4.0083	171.333	1201.73	7.8633
2018-04-03 00:00:00	69.0333	19.8633	0.0036	0.0031	0.0022	0.0014	8.2983	17.3467	4.4767	0.323	9.1033	2.05	4.1717	159.833	1272.12	7.9217
2018-04-04 00:00:00	75.9333	19.9917	0.0017	0.0026	0.0017	0.0003	6.39	18.0117	6.1217	0.3963	10.915	2.7917	5.6733	131.75	1442.85	7.6
2018-04-05 00:00:00	76.7	19.655	0.0012	0.0019	0.0009	0.0007	5.6467	16.7583	6.7583	0.4267	10.8117	3.0767	6.2583	145.417	1234.32	7.6783
2018-04-06 00:00:00	46.5	19.4467	0.0011	0.0017	0.0007	0.0009	5.8817	12.7833	4.97	0.3965	7.9933	2.2883	4.6533	142.333	694.067	7.7917
2018-04-07 00:00:00	39.7667	19.2167	0.0006	0.0018	0.0007	0.0009	6.06	11.5283	4.4633	0.3948	7.4533	2.0667	4.2017	119.167	661.483	7.7983
2018-04-08 00:00:00	49.9833	19.535	0.0003	0.0022	0.0013	0.0006	6.21	12.4517	6.4967	0.548	9.045	2.9967	6.0983	110.75	605.75	7.7933
2018-04-09 00:00:00	27.5	18.925	0.0008	0.0032	0.0023	0.001	7.89	6.325	0.5233	0.1205	0.7283	0.265	0.5383	78.3	268.017	7.865
2018-04-10 00:00:00	17.7833	18.8083	0.0009	0.0035	0.0027	0.0012	7.6733	5.1167	0.3267	0.0742	1.045	0.1633	0.335	51.7833	251.233	7.9367
2018-04-11 00:00:00	14.1167	19.0167	0.0023	0.0035	0.0027	0.0005	7.0567	5.2567	0.4717	0.0843	1.9133	0.23	0.4683	40.9833	302.567	7.845
2018-04-12 00:00:00	19.6	19.105	0.0021	0.003	0.0021	0.0003	5.2933	6.7567	1.5683	0.2048	3.0783	0.7467	1.5167	43.8667	393.3	7.6167
2018-04-13 00:00:00	22.1167	19.31	0.0023	0.0025	0.0016	0.0011	4.4017	6.53	2.5967	0.2097	4.5683	1.195	2.43	21.8667	477.7	7.5167
2018-04-14 00:00:00	28	18.8817	0.0018	0.002	0.0011	0.0012	4.505	8.6283	3.8217	0.2562	7.4933	1.7467	3.5467	15.75	815.283	7.4317
2018-04-15 00:00:00	42.1833	19.0233	0.0015	0.0022	0.0012	0.001	5.245	12.34	4.7167	0.3103	11.775	2.15	4.375	21.2167	1455.9	7.415
2018-04-16 00:00:00	45.5833	19.1383	0.0013	0.0027	0.0018	0.0007	7.4	12.465	4.0667	0.3255	9.0917	1.87	3.8083	28.0167	1058.37	7.6783
2018-04-17 00:00:00	60.6167	19.4833	0.0012	0.0031	0.0022	0.0007	9.8467	15.1433	4.0933	0.3847	10.2667	1.9033	3.8683	32.8833	1205	8.0283
2018-04-18 00:00:00	80.1667	19.635	0.0014	0.0033	0.0025	0.0007	10.26	16.8683	4.57	0.3982	12.205	2.1133	4.3	38.1667	1509.33	8.295
2018-04-19 00:00:00	89.05	19.5967	0.0015	0.0034	0.0025	0.001	10.888	17.3367	5.1033	0.4302	13.17	2.3567	4.7917	42.1833	1642.3	8.44
2018-04-20 00:00:00	99	19.9833	0.0016	0.0033	0.0025	0.0008	10.25	17.69	6.2817	0.5028	14.425	2.8917	5.88	35.7167	1736.13	8.38
2018-04-21 00:00:00	83.15	20.0617	0.0026	0.0031	0.0022	0.0006	9.3567	17.5067	6.435	0.4363	13.3233	2.9383	5.9733	27.7833	1694.43	8.1683
2018-04-22 00:00:00	66.75	19.4583	0.0036	0.0028	0.0019	0.0019	5.1983	15.7483	7.6	0.404	12.39	3.435	6.99	31.3167	1494.97	7.67
2018-04-23 00:00:00	54.0333	19.4367	0.003	0.0023	0.0013	0.002	4.1567	12.875	6.5983	0.4197	10.1217	3.005	6.1117	31.25	991.217	7.6733
2018-04-24 00:00:00	39.9	19.4367	0.0027	0.0022	0.0012	0.0018	4.5933	10.9517	5.4733	0.3863	8.8717	2.5033	5.0933	22.3833	827.65	7.6083
2018-04-25 00:00:00	36.85	19.2617	0.0027	0.0024	0.0014	0.0016	5.5267	10.9133	5.4583	0.348	8.8833	2.4867	5.055	18.1333	895.433	7.685
2018-04-26 00:00:00	30.9333	19.3917	0.003	0.0025	0.0016	0.0017	5.425	9.7283	5.02	0.3157	8.305	2.2833	4.6467	17.3833	812.65	7.6067
2018-04-27 00:00:00	31.7333	19.3533	0.0032	0.0028	0.0019	0.0017	7.8433	10.735	4.215	0.2828	7.9517	1.925	3.9133	17.5333	782	7.84
2018-04-28 00:00:00	38.6833	19.3833	0.0031	0.003	0.0021	0.0014	9.21	11.0867	3.6617	0.2697	7.51	1.6783	3.4133	18.3333	776.8	7.9417
2018-04-29 00:00:00	40.4833	19.58	0.0034	0.0031	0.0023	0.0014	10.845	12.06	2.855	0.2558	6.9633	1.3233	2.6883	19.05	771.6	8.1333
2018-04-30 00:00:00	36.35	19.92	0.0039	0.003	0.0022	0.0018	8.98	11.7367	2.5567	0.2312	6.8917	1.185	2.4083	18.8	780.733	8.1033
2018-05-01 00:00:00	42.8167	19.6717	0.0043	0.0031	0.0022	0.0022	7.615	12.6333	2.485	0.2172	6.555	1.15	2.3383	23.25	798.967	7.9783
2018-05-02 00:00:00	33.3167	19.6417	0.0037	0.0029	0.002	0.0018	4	10.1133	2.755	0.2148	5.955	1.265	2.575	39.6333	665.383	7.5833
2018-05-03 00:00:00	21.95	19.7517	0.0028	0.0027	0.0018	0.0012	3.9183	8.6367	2.9883	0.19	5.87	1.3617	2.7683	24.3667	646.483	7.5783
2018-05-04 00:00:00	33.2167	19.7083	0.0024	0.0028	0.002	0.0011	5.8617	10.13	7.636	0.2133	5.935	3.4833	7.0867	23.8333	669.933	7.7217
2018-05-05 00:00:00	33.35	19.555	0.0036	0.0028	0.0019	0.0018	5.6667	10.135	2.49	0.205	5.7467	1.1483	2.3367	29.05	679.067	7.7317
2018-05-06 00:00:00	31.8	19.8267	0.0044	0.0027	0.0018	0.0028	3.6967	9.1767	2.7217	0.249	5.3567	1.2633	2.5667	54.6333	560.45	7.4983
2018-05-07 00:00:00	27.3833	19.355	0.004	0.0024	0.0014	0.0029	3.65	7.6683	2.1617	0.2422	5.025	1.015	2.065	51.0667	461.083	7.5083
2018-05-08 00:00:00	23.5333	19.5717	0.0037	0.0026	0.0017	0.0023	3.6733	7.8167	2.625	0.2633	5.6567	1.2233	2.49	38.4833	529.167	7.4817
2018-05-09 00:00:00	25.15	19.5967	0.0026	0.003	0.0022	0.0017	5.1683	8.6467	2.7667	0.272	5.5767	1.2233	2.4933	30.2333	546.15	7.7
2018-05-10 00:00:00	41.45	19.94	0.0022	0.0034	0.0026	0.001	9.4917	12.0067	2.4667	0.3313	4.8733	1.175	2.39	13.2833	551.983	8.3117
2018-05-11 00:00:00	39.3667	19.9433	0.003	0.0034	0.0025	0.0011	8.3967	11.5433	2.4017	0.315	4.935	1.1417	2.3233	12.5833	556.55	8.4767
2018-05-12 00:00:00	30.55	19.685	0.0039	0.0034	0.0025	0.0022	8.975	10.5033	1.8083	0.237	4.0317	0.86	1.7483	11.8833	592.383	8.5283
2018-05-13 00:00:00	33.6833	19.8117	0.0038	0.0035	0.0027	0.0018	8.8383	11.1983	2.165	0.2785	4.6133	1.03	2.0883	12.25	599.55	8.5683
2018-05-14 00:00:00	36.2	19.9667	0.0041	0.0036	0.0028	0.0016	11.2733	11.78	1.5667	0.2458	4.1633	0.7583	1.54	12.5667	621.067	8.8633
2018-05-15 00:00:00	31.4333	20.3833	0.0029	0.0035	0.0027	0.0014	8.4083	11.5617	2.0267	0.2583	4.8933	0.9617	1.9567	19.45	437.1	8.23
2018-05-16 00:00:00	37.5833	20.2417	0.0016	0.0038	0.003	0.0017	7.4883	12.0117	2.5417	0.2913	5.3383	1.195	2.4317	39.6667	343.35	8.155
2018-05-17 00:00:00	35.7667	19.9767	0.0027	0.0033	0.0024	0.0011	6.825	11.1633	1.7367	0.244	4.605	0.8317	1.69	17.8333	671.9	8.4083
2018-05-18 00:00:00	34.5667	20.3067	0.0032	0.0029	0.002	0.0015	5.62	10.8517	1.8067	0.246	4.4333	0.86	1.755	17.3333	679.05	8.27
2018-05-19 00:00:00	27.65	20.125	0.0043	0.0028	0.0019	0.0027	3.7167	8.6867	2.4583	0.2118	3.835	1.135	2.3083	26.9167	454.2	7.62
2018-05-20 00:00:00	22.4167	19.8017	0.0044	0.0026	0.0017	0.0031	3.325	7.49	2.7217	0.2267	4.1733	1.2533	2.555	14.3667	467.583	7.5333
2018-05-21 00:00:00	22.6667	19.9183	0.0043	0.0026	0.0016	0.0031	3.9517	8.2433	3.025	0.2642	4.2783	1.4	2.8483	13.8333	480.617	7.6433
2018-05-22 00:00:00	21	20.1167	0.004	0.0025	0.0016	0.0031	3.7083	7.5767	3.08	0.2538	4.3233	1.42	2.89	14.0167	499.2	7.565
2018-05-23 00:00:00	22.1333	20.17	0.0029	0.0028	0.0019	0.0023	4.6083	7.935	3.38	0.2893	4.685	1.5617	3.1767	13.7	535.067	7.66
2018-05-24 00:00:00	22.2167	20.2867	0.0031	0.0029	0.002	0.0025	5.5417	8.2217	3.095	0.2707	4.565	1.4333	2.9117	14.45	558.517	7.7933
2018-05-25 00:00:00	36.85	20.3233	0.0036	0.0029	0.0021	0.0029	5.9383	8.8033	3.3817	0.2735	5.2583	1.555	3.17	21.3667	576.1	7.9633
2018-05-26 00:00:00	29.9333	20.5233	0.0038	0.0026	0.0017	0.0034	4.3133	8.3317	6.32	0.2843	9.0683	2.8433	5.7817	20.9167	645.183	8.055
2018-05-27 00:00:00	28.6167	20.48	0.0037	0.0028	0.0019	0.003	4.1183	8.6217	6.8783	0.3118	10.12	3.095	6.295	18.25	648.45	8.0583
2018-05-28 00:00:00	30.7	20.6833	0.0039	0.0029	0.002	0.0031	4.165	9.2583	7.355	0.3657	10.64	3.3183	6.7517	17.9	642.6	8.325
2018-05-29 00:00:00	36.4	20.8983	0.0041	0.0029	0.002	0.0033	4.025	10.295	7.7	0.421	11.005	3.4867	7.09	19.25	647.8	8.3667
2018-05-30 00:00:00	41.1	20.57	0.0039	0.003	0.0021	0.003	3.9617	11.2083	7.415	0.4617	10.9133	3.3733	6.8617	21.4667	642.6	8.375
2018-05-31 00:00:00	42.0167	20.885	0.0041	0.0029	0.002	0.0034	4.7617	11.6883	7.2967	0.4985	10.605	3.3317	6.78	30.7333	633.467	8.2783
2017-06-01 00:00:00	28.85	29.8233	0.0014	0.0023	0.0029	0.001	7.1533	10.1217	1.125	1.127	11.5067	16665.5	0.31	15.3167	1394.63	8.45
2017-06-02 00:00:00	30.9833	38.0283	0.0014	0.0023	0.0028	0.001	7.62	10.14	1.3817	1.0003	10.0167	1.8	2.0833	15.55	1333.38	8.5133
2017-06-03 00:00:00	33.4833	34.1217	0.0016	0.0024	0.003	0.0011	9.2467	10.15	1.455	0.9068	10.2283	-0.5333	0.175	16.8	1320.32	8.795
2017-06-04 00:00:00	34.2167	34.6417	0.0016	0.0021	0.0026	0.0017	8.2	9.5367	1.3283	0.7755	10.4733	3.4833	5.94	17.2833	1303.4	8.6767
2017-06-05 00:00:00	34.2	34.9017	0.0015	0.0015	0.0018	0.0006	4.7233	8.1533	3.0883	0.8018	9.6283	2.5833	1.788	19.5167	1274.73	7.9283
2017-06-06 00:00:00	27.2833	39.7217	0.0012	0.0013	0.0015	0.0004	3.86	7.3933	4.7183	0.789	9.6617	1.0333	1.2	14.7833	1213.48	7.47
2017-06-07 00:00:00	27.7	43.1083	0.0012	0.0015	0.0018	0.0002	5.8133	7.4833	5.1283	0.7833	8.0433	0.25	1.235	12.0167	1217.4	7.58
2018-06-08 00:00:00	56.6833	20.9417	0.0004	0.0033	0.0025	0.0009	8.8017	13.7683	5.7333	0.4823	10.0617	2.6483	5.3817	27.9333	729.9	8.6767
2018-06-09 00:00:00	45	20.8483	0.002	0.0028	0.0019	0.0013	5.0567	11.1	4.9667	0.4008	8.0567	2.2867	4.6533	34.95	600.55	7.8167
2018-06-10 00:00:00	32.8667	20.88	0.0024	0.0028	0.0019	0.0018	4.94	9.28	3.45	0.306	5.9317	1.5983	3.2483	23.7667	478.333	7.7317
2018-06-11 00:00:00	36.55	20.8517	0.002	0.0029	0.002	0.0015	5.0817	10.64	4.3317	0.3702	7.3967	2	4.0717	20.65	514.817	7.825
2018-06-12 00:00:00	40.3667	20.8817	0.0011	0.0031	0.0022	0.0014	6.6617	11.7833	4.8483	0.4538	8.5383	2.2517	4.5783	22.7833	531.8	8.0517
2018-06-13 00:00:00	46.2667	20.9017	0.0011	0.0034	0.0025	0.0019	8.65	13.19	3.2367	0.4052	7.62	1.5317	3.1183	27.6	529.183	8.5033
2018-06-14 00:00:00	49.0667	21.4483	0.0013	0.0034	0.0026	0.0023	9.9017	14.315	2.51	0.4032	7.5117	1.2167	2.4733	33.0833	557.217	8.65
2018-06-15 00:00:00	63	21.4467	0.0013	0.0032	0.0023	0.0022	7.1383	15.5967	3.43	0.509	8.5117	1.65	3.3533	37.0833	576.75	8.4117
2018-06-16 00:00:00	62.5	21.5517	0.0007	0.003	0.0022	0.0014	5.9267	15.6133	4.6183	0.5697	9.41	2.1867	4.445	35.0167	594.35	8.1617
2018-06-17 00:00:00	62.65	21.9317	0.0006	0.003	0.0021	0.001	5.0017	15.9933	5.7583	0.6788	10.98	2.7133	5.525	36.2	615.217	8.0467
2018-06-18 00:00:00	60.3333	21.685	0.0007	0.003	0.0021	0.0011	5.02	15.5617	5.2967	0.6172	9.7667	2.495	5.075	35	626.9	8.0017
2018-06-19 00:00:00	51.6667	21.81	0.0015	0.0028	0.0019	0.0008	4.055	13.6667	4.7217	0.5227	8.5267	2.2167	4.5067	34.65	615.217	7.8267
2018-06-20 00:00:00	38.6333	21.49	0.0025	0.0027	0.0018	0.0019	4.2367	11.3833	3.395	0.3465	6.8833	1.5833	3.225	21.6333	646.5	7.7733
2018-06-21 00:00:00	41.4667	21.3233	0.0022	0.0028	0.0019	0.0014	4.4967	12.8433	4.7367	0.441	8.1967	2.2	4.4733	22.8333	653.65	7.935
2018-06-22 00:00:00	51.1833	21.655	0.0025	0.0027	0.0018	0.0018	4.7717	14.2017	5.63	0.543	9.3883	2.6183	5.3283	27.5833	660.15	8.1883
2018-06-23 00:00:00	52.4667	21.75	0.003	0.0027	0.0018	0.0025	4.1967	14.6733	6.8	0.649	10.51	3.16	6.43	28.1333	671.267	7.985
2018-06-24 00:00:00	51.5667	21.905	0.0024	0.0028	0.0019	0.0017	5.805	14.7583	6.77	0.6468	10.2967	3.1483	6.4017	25.15	667.983	8.0083
2018-06-25 00:00:00	60.2	21.8833	0.0012	0.003	0.0022	0.0016	6.7217	15.8967	5.7767	0.631	10.1517	2.7117	5.5117	29.65	679.083	8.0417
2018-06-26 00:00:00	59.55	21.9433	0.0012	0.0032	0.0024	0.0025	6.2033	15.8717	5.0883	0.5862	9.7667	2.395	4.8733	30.2	701.85	7.9917
2018-06-27 00:00:00	52.4	21.8433	0.0015	0.0032	0.0024	0.0033	5.9233	14.5817	3.2967	0.4372	7.8683	1.57	3.1933	29	703.833	8.0233
2018-06-28 00:00:00	40.3167	21.7067	0.0011	0.0029	0.002	0.0013	3.6683	12.3317	2.665	0.295	5.88	1.2517	2.5433	28.4333	636.05	7.7817
2018-06-29 00:00:00	39.8833	21.1917	0.0013	0.0028	0.0019	0.0007	2.9017	11.86	3.9367	0.346	6.3667	1.8217	3.705	23.65	614.533	7.7533
2018-06-30 00:00:00	37.8333	21.4633	0.0013	0.0028	0.0019	0.0005	3.1517	11.8317	4.6583	0.3788	7.2267	2.145	4.365	20.4167	647.8	7.8267
2018-07-01 00:00:00	37.8167	21.6217	0.0012	0.0028	0.0019	0.0006	2.9767	11.5	5.185	0.42	7.7817	2.3883	4.8583	19.5	673.2	7.8
2018-07-02 00:00:00	32.4667	21.7967	0.0011	0.0031	0.0022	0.0006	3.7567	10.35	4.855	0.4475	7.7083	2.2533	4.5817	17.7	716.217	7.88
2018-07-03 00:00:00	37.2833	22.1433	0.0009	0.003	0.0021	0.0007	4.5983	11.92	5.91	0.4723	8.5383	2.7183	5.5317	15.1	735.75	7.845
2018-07-04 00:00:00	38.25	22.0183	0.0007	0.003	0.0022	0.0007	4.7417	11.7083	6.15	0.4928	8.9133	2.8317	5.76	29.3167	713.6	7.8433
2018-07-05 00:00:00	39.0167	21.7783	0.0013	0.0029	0.0021	0.0004	3.1667	9.4317	4.4183	0.3418	6.525	2.0317	4.13	74.1667	500.483	7.495
2018-07-06 00:00:00	28.4167	21.885	0.0019	0.0028	0.0019	0.001	3.415	7.9717	2.6717	0.2747	5.2633	1.25	2.5383	41.15	396.583	7.4983
2018-07-07 00:00:00	22.3833	22.0333	0.0027	0.0028	0.0019	0.002	3.4167	8.2867	3.285	0.3117	6.1733	1.5267	3.1033	23.5667	515.817	7.4617
2018-07-08 00:00:00	23.3333	21.785	0.0022	0.0029	0.002	0.0015	3.6983	8.7617	4.025	0.3652	6.205	1.865	3.795	19.0833	583.267	7.555
2018-07-09 00:00:00	42.1	21.895	0.001	0.0031	0.0023	0.001	3.4617	10.415	4.5633	0.4277	6.0183	2.12	4.3083	24.35	624.317	7.58
2018-07-10 00:00:00	57.2833	22.095	0.001	0.003	0.0021	0.0009	3.1467	10.8067	4.3033	0.4287	4.2633	2.005	4.08	97.0833	397.867	7.5217
2018-07-11 00:00:00	39.0667	22.2783	0.0005	0.0031	0.0022	0.0012	4.1133	10.835	4.2783	0.4035	6.0367	1.99	4.0417	37.3333	455.2	7.7
2018-07-12 00:00:00	39.65	22.1683	0.0011	0.0031	0.0023	0.0016	5.49	11.8317	4.4	0.4147	6.305	2.0433	4.1567	22.4	514.517	7.9483
2018-07-13 00:00:00	27.8667	22.375	0.0013	0.0033	0.0024	0.0028	5.76	10.3733	4.48	0.3413	6.2383	2.0567	4.185	15.85	544.183	7.8617
2018-07-14 00:00:00	29.1667	22.2783	0.002	0.0034	0.0026	0.0039	6.7817	11.2583	4.295	0.3242	6.345	1.97	4.01	15.65	610.65	7.9683
2018-07-15 00:00:00	35.4667	22.5167	0.0023	0.0034	0.0025	0.0043	6.4067	12.3617	4.3317	0.346	6.55	1.9933	4.0533	16.5833	660.183	7.8867
2018-07-16 00:00:00	42.4167	22.435	0.0021	0.0034	0.0026	0.0041	7.658	14.0683	4.5267	0.433	7.215	2.1067	4.2783	20.2833	654.95	8.0017
2018-07-17 00:00:00	46.3667	22.8167	0.0011	0.0034	0.0026	0.003	8.24	15.005	4.5267	0.4487	7.325	2.11	4.2883	21.3333	687.517	7.8767
2018-07-18 00:00:00	52.55	23.21	0.0015	0.0034	0.0026	0.0035	7.1033	15.7383	5.1867	0.5195	8.43	2.4183	4.92	22.3167	709.7	7.7617
2018-07-19 00:00:00	49.8333	22.7633	0.0021	0.0036	0.0028	0.0028	6.888	15.4133	5.015	0.4545	8.3833	2.3217	4.725	20.3667	737.083	7.9217
2018-07-20 00:00:00	50.5667	22.71	0.003	0.0034	0.0026	0.0016	5.1733	14.485	6.1167	0.4658	9.2133	2.81	5.71	19.8667	829.617	7.9517
2018-07-21 00:00:00	49.3833	22.945	0.0026	0.0034	0.0026	0.0018	4.8383	14.37	7.3467	0.5358	10.4183	3.3667	6.845	19.3667	870	7.8767
2018-07-22 00:00:00	46.85	22.9167	0.0022	0.0033	0.0025	0.0021	4.43	13.9433	8.0467	0.5387	11.2767	3.6717	7.4683	18.9167	982.75	7.7067
2018-07-23 00:00:00	48.7167	23.13	0.0015	0.0033	0.0024	0.0027	4.8533	14.1967	7.4783	0.5325	10.935	3.4217	6.9617	18.3	989.9	7.6817
2018-07-24 00:00:00	56.3333	23.09	0.0019	0.0034	0.0026	0.0024	4.56	15.7133	9.0867	0.691	12.65	4.17	8.485	21.2	1021.85	7.7233
2018-07-25 00:00:00	62.6667	23.2317	0.0019	0.0033	0.0024	0.0024	4.615	16.4583	9.8367	0.7402	13.5367	4.5117	9.18	23.7167	1107.88	7.6333
2018-07-26 00:00:00	49.8667	23.3133	0.0006	0.0032	0.0023	0.004	3.4567	15.085	10.44	0.6783	13.72	4.7583	9.6783	20.2167	1206.95	7.5083
2018-07-27 00:00:00	40.28	22.576	0.0018	0.0029	0.002	0.0051	3.962	10.714	4.146	0.315	8.372	1.904	3.868	47.54	864.12	7.542
2018-07-28 00:00:00	25.1333	22.94	0.0027	0.0029	0.0021	0.0059	3.9483	8.9317	3.12	0.2705	6.405	1.4417	2.9333	27.2333	531.45	7.6233
2018-07-29 00:00:00	26.65	23.3183	0.0016	0.0031	0.0022	0.005	4.2917	9.5333	4.0483	0.34	7.2283	1.8683	3.8	21.9	538.633	7.6317
2018-07-30 00:00:00	25.8333	23.2467	0.0013	0.0031	0.0022	0.0048	4.5067	9.7183	4.6283	0.3795	7.7033	2.1333	4.3383	15.8	594.333	7.665
2018-07-31 00:00:00	31.3667	23.095	0.0014	0.003	0.0022	0.0049	5.89	11.0383	4.6483	0.416	8.1417	2.155	4.3783	18.95	636.067	7.8633
2018-08-01 00:00:00	36.5333	23.3083	0.0011	0.0032	0.0023	0.0044	6.6933	12.03	4.5367	0.445	8.7033	2.1133	4.2967	21.2333	726.633	7.93
2018-08-02 00:00:00	36.4833	23.3833	0.0011	0.0032	0.0024	0.0038	6.0533	12.785	4.5683	0.475	9.3617	2.1367	4.345	21.8667	844.6	7.9817
2018-08-03 00:00:00	39.4	23.8033	0.0007	0.0032	0.0023	0.0044	4.7	13.1083	5.7783	0.5533	10.1567	2.6867	5.4633	21.6833	867.417	7.9417
2018-08-04 00:00:00	39.3	23.1867	0.0015	0.003	0.0022	0.005	3.805	13.0483	6.275	0.5545	9.7433	2.9033	5.9083	22.5667	856.983	7.725
2018-08-05 00:00:00	44.8667	23.89	0.0016	0.0031	0.0022	0.0051	2.74	13.6933	7.4317	0.5768	9.6283	3.4133	6.9467	23.1667	911.733	7.6867
2018-08-06 00:00:00	46.7	23.7333	0.0011	0.0032	0.0023	0.0044	3.9883	14.47	7.43	0.5457	11.0233	3.4033	6.925	23.05	943	7.7417
2018-08-07 00:00:00	63.8333	23.6083	0.0015	0.0033	0.0025	0.0026	2.8767	15.79	6.57	0.5687	9.84	3.0367	6.175	25.2167	1033.58	7.7233
2018-08-08 00:00:00	59.4833	23.8217	0.0016	0.0034	0.0026	0.001	3.8383	15.91	5.86	0.5243	8.9867	2.7133	5.52	26.2	1072.7	7.8733
2018-08-09 00:00:00	56.9	23.7433	0.002	0.0035	0.0027	0.0007	4.3583	16.2867	4.5833	0.4113	7.7817	2.1233	4.3167	26.8167	1109.2	7.8017
2018-08-10 00:00:00	59.7	23.8867	0.002	0.0034	0.0026	0.0007	5.0333	16.1033	3.9617	0.3845	7.1283	1.845	3.75	25.55	1176.98	7.92
2018-08-11 00:00:00	59.7333	23.7067	0.0015	0.0034	0.0026	0.0011	5.3383	16.52	3.9483	0.3597	7.19	1.8283	3.7217	25.8167	1213.47	7.8633
2018-08-12 00:00:00	57.8667	23.7333	0.0006	0.0033	0.0024	0.0021	4.7467	16.3	4.49	0.3773	7.82	2.0717	4.2167	25.8333	1247.33	7.785
2018-08-13 00:00:00	55.4667	23.8933	0.0012	0.0031	0.0022	0.0031	3.225	15.5967	5.7667	0.4678	8.5083	2.6567	5.405	28.0167	1244.75	7.5217
2018-08-14 00:00:00	49.6	23.8617	0.0013	0.0032	0.0023	0.0032	3.4017	14.8883	6.7533	0.5317	9.105	3.1067	6.3183	25.4833	1201.73	7.4433
2018-08-15 00:00:00	52.75	23.9583	0.0009	0.0033	0.0025	0.0023	5.8783	15.4233	5.76	0.4648	9.2983	2.6533	5.395	24.9333	1362.03	7.6167
2018-08-16 00:00:00	48.4	23.8783	0.0012	0.0031	0.0023	0.0032	4.755	14.42	5.57	0.4073	10.0483	2.5483	5.1883	30.95	1328.17	7.4117
2018-08-17 00:00:00	29.5833	23.025	0.004	0.0032	0.0023	0.0053	3.6367	9.2567	3.2717	0.326	6.63	1.5267	3.1	37.2167	632.45	7.355
2018-08-18 00:00:00	23.45	23.07	0.0044	0.0031	0.0023	0.0056	4.6	6.515	1.8217	0.1995	3.51	0.8533	1.7383	48.7333	386.133	7.415
2018-08-19 00:00:00	17.85	23.3167	0.0033	0.0031	0.0022	0.0048	3.4117	6.91	2.41	0.2443	5.185	1.125	2.2867	20.25	540.233	7.3783
2018-08-20 00:00:00	19.3	23.3133	0.0026	0.0029	0.0021	0.0043	3.935	7.0217	2.485	0.2462	5.4717	1.1583	2.3567	14.85	638.683	7.3717
2018-08-21 00:00:00	28.9167	23.1383	0.0013	0.003	0.0021	0.0019	4.2417	7.6	2.6933	0.2692	5.99	1.2567	2.555	13.0833	797.683	7.4033
2018-08-22 00:00:00	29.5833	22.7017	0.0002	0.0029	0.002	0.0013	4.545	7.7967	2.9	0.2887	6.0633	1.3517	2.7483	12.8833	839.4	7.4
2018-08-23 00:00:00	29.8	23.2783	0.0011	0.003	0.0021	0.0013	4.9467	8.2467	3.3433	0.3175	6.49	1.555	3.1583	13.2167	895.45	7.365
2018-08-24 00:00:00	32.4333	23.0633	0.0013	0.003	0.0022	0.0011	6.5167	8.675	3.2167	0.3395	6.2883	1.5033	3.0617	16.25	891.55	7.3783
2018-08-25 00:00:00	43.1167	23.2783	0.0011	0.0032	0.0024	0.0012	7.115	9.52	3.0833	0.3498	6.2983	1.4483	2.95	16.8	879.15	7.42
2018-08-26 00:00:00	35.8667	24.8983	0.0024	0.0031	0.0023	0.002	5.685	9.5233	3.7467	0.3803	6.7767	1.75	3.5567	15.1333	931.283	7.4533
2018-08-27 00:00:00	36.2	33.2117	0.0027	0.0031	0.0022	0.0025	3.895	10.0083	4.78	0.4923	8.2967	2.2317	4.5417	16.2167	1066.15	7.4517
2018-08-28 00:00:00	32.7667	32.8517	0.0032	0.0033	0.0025	0.0037	4.1267	9.805	4.39	0.4653	7.93	2.0533	4.1783	15.3167	1053.12	7.535
2018-08-29 00:00:00	34.7167	32.5583	0.0025	0.0034	0.0026	0.0028	5.18	10.2483	4.6567	0.4608	10.8117	2.1717	4.4133	15.7	1051.85	7.5317
2018-08-30 00:00:00	38.75	31.575	0.002	0.0035	0.0027	0.002	6.9717	10.8467	4.6133	0.4445	7.565	2.1467	4.3633	17.8667	1042.7	7.59
2018-08-31 00:00:00	44.3167	32.0233	0.0022	0.0036	0.0027	0.0029	5.5733	11.4183	4.8283	0.464	7.88	2.2467	4.5667	26.15	1038.17	7.68
2018-09-01 00:00:00	46.0286	32.13	0.0027	0.0032	0.0024	0.0031	2.3786	10.4686	5.6814	0.4743	7.4529	2.6214	5.3314	43.0286	825.314	7.5686
2018-09-02 00:00:00	40.0833	30.5517	0.0024	0.0031	0.0022	0.0031	3.02	9.5217	5.0183	0.442	7.3367	2.3233	4.7217	26.55	916.283	7.5117
2018-09-03 00:00:00	28.9667	30.5183	0.0012	0.0032	0.0023	0.0019	3.9217	9.5033	4.4733	0.4342	7.165	2.0817	4.2333	19.6833	931.933	7.535
2018-09-04 00:00:00	36.1167	29.8517	0.0018	0.003	0.0022	0.0002	5.54	10.6183	4.465	0.4818	7.2767	2.0933	4.255	22.45	978.833	7.6417
2018-09-05 00:00:00	38.15	29.54	0.0026	0.003	0.0022	0.0007	4.93	10.9617	4.4133	0.5022	7.445	2.0767	4.225	23.6167	1025.78	7.5517
2018-09-06 00:00:00	38.1167	29.325	0.0023	0.0029	0.002	0.0005	3.1517	10.4133	5.2	0.5473	8.1	2.4317	4.9483	22.65	1100.07	7.4833
2018-09-07 00:00:00	34.75	29.6417	0.0009	0.0028	0.002	0.0011	2.5133	10.49	6.3433	0.6113	8.9883	2.9483	6.0017	19.05	1178.28	7.44
2018-09-08 00:00:00	32.65	29.705	0.0019	0.0029	0.002	0.0027	2.145	10.27	6.45	0.618	9.175	3	6.1	19.85	1204.35	7.465
2018-09-09 00:00:00	44.9333	29.0567	0.0015	0.0032	0.0024	0.0024	6.0867	13.7567	6.0967	0.6163	9.7867	2.8433	5.7867	25.1667	1279.93	7.4967
2018-09-10 00:00:00	43.0833	29.3983	0.0022	0.003	0.0021	0.0029	3.905	12.765	6.5117	0.6235	10.025	3.0267	6.1583	26.8667	1316.42	7.4667
2018-09-11 00:00:00	46.2833	29.3	0.0021	0.0029	0.002	0.0028	4.44	13.34	6.2583	0.6062	10.54	2.9133	5.9217	28.8	1385.5	7.5517
2018-09-12 00:00:00	47.9667	28.8017	0.0023	0.0029	0.002	0.003	4.2383	13.6267	5.3167	0.5873	10.7567	2.495	5.0767	31.35	1415.48	7.6217
2018-09-13 00:00:00	49.3333	28.7217	0.0035	0.0028	0.0019	0.0039	3.3	13.54	6.23	0.5942	11.15	2.8967	5.8917	33.0833	1441.53	7.5517
2018-09-14 00:00:00	52.0667	28.7517	0.0024	0.0029	0.002	0.0029	3.7067	14.2167	6.6283	0.6128	11.8067	3.0733	6.2567	33.9667	1451.98	7.5717
2018-09-15 00:00:00	57.9	28.425	0.0006	0.0028	0.0019	0.0012	4.6367	14.675	6.5883	0.6145	12.11	3.0583	6.2217	34.8333	1481.93	7.615
2018-09-16 00:00:00	54.7333	28.0733	0.0008	0.0027	0.0018	0.0018	3.4417	13.9367	6.3833	0.6078	12.1217	2.965	6.0333	34.2667	1496.28	7.4983
2018-09-17 00:00:00	45.6167	27.4867	0.0019	0.0026	0.0017	0.0027	3.3933	10.7	3.65	0.3953	8.6317	1.7117	3.48	49.0833	1041.4	7.5817
2018-09-18 00:00:00	32.8667	27.0133	0.0032	0.0028	0.0018	0.0037	3.955	9.7383	1.7967	0.245	6.505	0.8567	1.7433	30.9333	822.467	7.6567
2018-09-19 00:00:00	36.4667	26.755	0.0018	0.0029	0.002	0.0027	3.9067	10.7183	1.69	0.2667	6.5	0.815	1.6633	31.3	849.15	7.6617
2018-09-20 00:00:00	41.1667	27.0083	0.0014	0.0027	0.0018	0.0024	2.9533	10.9617	2.375	0.3143	6.57	1.13	2.3	38.15	927.367	7.6217
2018-09-21 00:00:00	33.4833	26.6333	0.0028	0.0026	0.0017	0.0034	3.2217	9.6467	2.69	0.3088	6.0633	1.265	2.5767	35.1	879.15	7.625
2018-09-22 00:00:00	29.4333	26.5083	0.003	0.0026	0.0017	0.0036	3.4783	9.255	2.7983	0.315	5.675	1.315	2.675	30.5333	880.45	7.62
2018-09-23 00:00:00	29.3167	26.6033	0.0024	0.0026	0.0017	0.0031	4.0683	9.3733	2.3683	0.334	5.6533	1.1317	2.305	30.45	879.8	7.6267
2018-09-24 00:00:00	28.65	26.475	0.0022	0.0027	0.0017	0.003	4.5017	9.2583	2.57	0.3315	5.8217	1.2217	2.4833	30.9167	869.383	7.6533
2018-09-25 00:00:00	28.15	26.52	0.0028	0.0026	0.0017	0.0034	4.4333	9.115	3.045	0.3267	5.6983	1.4267	2.9017	31	862.867	7.6
2018-09-26 00:00:00	28.7	26.5467	0.0033	0.0027	0.0018	0.0038	4.3417	9.045	3.3367	0.3647	6.2767	1.5283	3.2717	31.9167	855.017	7.6633
2018-09-27 00:00:00	29.2167	26.3517	0.0035	0.0025	0.0016	0.0039	5.4483	10.1467	3.5567	0.3832	6.8867	1.6667	3.3917	36.7333	903.233	7.6617
2018-09-28 00:00:00	17.7833	26.1383	0.0034	0.0028	0.0019	0.0039	6.6217	5.5617	0.705	0.1	1.7917	0.3383	0.6867	38.1833	303.683	7.94
2018-09-29 00:00:00	16.7667	25.73	0.003	0.0028	0.002	0.0035	6.7917	5.125	0.3633	0.0762	1.3267	0.18	0.3683	36.2	275.333	8.2017
2018-09-30 00:00:00	16.7833	25.72	0.0027	0.0029	0.002	0.0033	6.7233	5.2267	0.38	0.0758	1.22	0.1883	0.3817	37.15	273.083	8.42
2018-10-01 00:00:00	19.3667	25.69	0.0027	0.0028	0.0019	0.0033	6.85	5.5883	0.445	0.1012	1.395	0.225	0.4567	41.4833	265.25	8.3667
2018-10-02 00:00:00	20.85	25.655	0.0032	0.0028	0.0018	0.0037	6.985	6.1283	0.46	0.1225	1.7233	0.2367	0.4817	42.65	289.033	8.3417
2018-10-03 00:00:00	24.1	25.825	0.0032	0.0028	0.0019	0.0037	7.3383	7.1467	0.5483	0.14	2.1383	0.2817	0.5717	41.4833	331.05	8.495
2018-10-04 00:00:00	24.6833	25.9083	0.0032	0.0027	0.0018	0.0037	7.0267	7.385	0.7067	0.149	2.5183	0.3567	0.7183	42.8667	371.467	8.3633
2018-10-05 00:00:00	26.6333	25.9083	0.0031	0.0026	0.0017	0.0036	7	8.065	1.005	0.1592	3.5283	0.4867	0.9883	40.2667	483.25	8.23
2018-10-06 00:00:00	31.4333	25.5483	0.0032	0.0026	0.0017	0.0037	7.195	8.9133	1.015	0.1773	3.9333	0.495	1.0083	41.3833	570.233	8.355
2018-10-07 00:00:00	32.3667	25.455	0.0033	0.0026	0.0018	0.0038	7.2983	9.0917	0.97	0.16	3.745	0.47	0.9567	42.0667	577.4	8.3167
2018-10-08 00:00:00	30.6333	25.9117	0.0036	0.0026	0.0016	0.004	6.8367	9.1933	1.0983	0.1675	4.27	0.5283	1.0767	40.1167	651.7	8.1017
2018-10-09 00:00:00	33.1833	26.1133	0.0033	0.0025	0.0016	0.0038	6.4367	9.755	1.3333	0.1837	4.9167	0.6367	1.295	41.6667	650.4	8.0483
2018-10-10 00:00:00	34.2667	25.885	0.0025	0.0025	0.0015	0.0023	6.3767	9.415	1.485	0.184	4.8617	0.7017	1.4283	39.75	636.05	7.9433
2018-10-11 00:00:00	37.9167	26.135	0.0022	0.0023	0.0014	0.0004	6.7817	10.3567	1.685	0.2028	5.635	0.7967	1.62	40.0167	682.333	7.9117
2018-10-12 00:00:00	39.1833	25.9167	0.0012	0.0024	0.0014	0.0004	6.8417	10.5817	1.7333	0.1977	5.5817	0.8133	1.6583	41.4333	729.9	7.965
2018-10-13 00:00:00	36.6833	26.0917	0.0005	0.0023	0.0014	0.0012	6.71	10.28	1.7083	0.1737	5.61	0.7967	1.6217	41.7	808.1	7.875
2018-10-14 00:00:00	35.3833	26.14	0.0013	0.0023	0.0014	0.0023	6.0417	9.8933	2.195	0.1712	6.12	1.01	2.055	44.8	918.233	7.705
2018-10-15 00:00:00	36.7667	26.295	0.0021	0.0023	0.0013	0.0029	6.1833	10.7967	2.3733	0.1857	6.4217	1.09	2.2183	44.6333	950.833	7.6717
2018-10-16 00:00:00	38.9333	26.28	0.0021	0.0022	0.0012	0.0029	6.195	11.2	2.7717	0.2133	7	1.2733	2.59	44.8333	984.7	7.555
2018-10-17 00:00:00	37.2	26.235	0.0019	0.0022	0.0013	0.0026	6.3033	11.0283	3.555	0.2392	7.7717	1.62	3.3	44.6833	1029.68	7.5983
2018-10-18 00:00:00	43.0167	26.2467	0.0007	0.0022	0.0012	0.0015	6.35	12.105	3.8717	0.2825	8.3	1.7733	3.6067	42.05	1054.45	7.7067
2018-10-19 00:00:00	47.25	26.07	0.0003	0.0021	0.0012	0.0011	6.1517	12.665	3.9683	0.2877	8.66	1.8167	3.6967	42.0167	1071.4	7.5933
2018-10-20 00:00:00	46.7167	26.3167	0.0009	0.0022	0.0012	0.0019	6.0217	12.19	4.235	0.2743	8.5617	1.93	3.925	44.4833	1089.65	7.6533
2018-10-21 00:00:00	45.9667	26.275	0.0015	0.0023	0.0013	0.0025	6.0267	12.2833	4.1533	0.2513	8.5017	1.8867	3.8383	42.5667	1096.18	7.6217
2018-10-22 00:00:00	42.9833	26.2767	0.0024	0.0022	0.0012	0.0031	5.94	11.2933	4.6083	0.2602	8.6283	2.0867	4.25	43.7333	1126.15	7.5733
2018-10-23 00:00:00	42.1333	26.1733	0.0023	0.0022	0.0012	0.003	6.3033	11.535	4.48	0.2648	8.6567	2.0333	4.1383	45.3333	1111.82	7.5833
2018-10-24 00:00:00	45.3833	26.4067	0.0021	0.0023	0.0013	0.0029	6.35	12.3217	4.765	0.303	9.07	2.1683	4.4133	45.0667	1105.3	7.5833
2018-10-25 00:00:00	54	26.4233	0.003	0.0023	0.0013	0.0036	5.725	13.55	6.6767	0.469	11.545	3.0533	6.2083	59.2333	1126.13	7.595
2018-11-02 00:00:00	44.3333	26.375	0.0003	0.0021	0.0011	0.001	6.395	12.02	6.005	0.3962	9.4633	2.74	5.5717	76.25	785.617	7.6317
2018-11-03 00:00:00	44.8167	26.5467	0.0009	0.0021	0.0011	0.002	6.3333	12.275	5.7183	0.3767	9.2483	2.6083	5.305	82.75	771.217	7.6533
2018-11-04 00:00:00	43.4833	26.6333	0.0022	0.0023	0.0013	0.0029	6.09	12.0267	5.7233	0.3427	9.29	2.6017	5.2883	87.9167	952.45	7.5983
2018-11-05 00:00:00	42.85	26.4833	0.0023	0.0023	0.0014	0.003	5.9683	11.57	5.7133	0.2898	9.5517	2.58	5.245	90.4167	1049.22	7.6533
2018-11-06 00:00:00	38.8167	26.2783	0.0022	0.0021	0.0011	0.0029	6.1667	10.21	6.2533	0.3075	9.5733	2.82	5.7367	90.4167	714.567	7.6867
2018-11-07 00:00:00	39.8833	26.0833	0.0021	0.0018	0.0007	0.0028	6.595	9.2217	6.17	0.3492	8.94	2.7967	5.6867	61.9167	477.283	7.6317
2018-11-08 00:00:00	38.3333	26.1633	0.0018	0.0016	0.0006	0.0026	7.0633	8.2217	5.86	0.2997	8.7967	2.645	5.3817	26.0667	886.967	7.695
2018-11-09 00:00:00	33.95	25.845	0.0021	0.0016	0.0006	0.0028	6.9983	7.8233	5.68	0.2868	8.52	2.565	5.215	16.7	895.45	7.6967
2018-11-10 00:00:00	31.6833	25.9367	0.0024	0.0018	0.0008	0.0031	6.8817	7.59	5.805	0.2952	8.74	2.6217	5.3317	14.4833	879.8	7.6533
2018-11-11 00:00:00	30.7333	25.8433	0.0026	0.0019	0.0009	0.0033	6.675	7.22	5.6383	0.2783	8.5383	2.5433	5.1733	20.3333	808.767	7.6733
2018-11-12 00:00:00	30.0833	26.2517	0.0021	0.0021	0.0011	0.0029	6.63	7.1283	5.36	0.2877	8.295	2.4233	4.9317	17.7667	789.217	7.6783
2018-11-13 00:00:00	27.8333	26.4983	0.0018	0.0022	0.0013	0.0026	6.4317	7.3317	5.575	0.3043	8.2033	2.5217	5.135	14.2667	804.2	7.6017
2018-11-14 00:00:00	26.8333	26.5667	0.002	0.0022	0.0012	0.0028	6.4267	7.1783	5.6183	0.3083	8.1517	2.545	5.1733	12.5	801.6	7.605
2018-11-15 00:00:00	26.4167	26.5083	0.002	0.0022	0.0012	0.0028	6.2933	7.04	5.8567	0.3167	8.0833	2.65	5.3917	11.7167	801.6	7.5783
2018-11-16 00:00:00	26.25	26.605	0.002	0.0022	0.0012	0.0028	6.3033	6.9133	6.15	0.3318	8.21	2.7833	5.6583	10.9167	799	7.625
2018-11-17 00:00:00	27.0167	26.58	0.0015	0.0022	0.0012	0.0024	6.365	7.1367	6.7533	0.3685	8.4733	3.0583	6.2167	12.1333	803.55	7.6933
2018-11-18 00:00:00	34.75	26.475	0.001	0.0022	0.0012	0.002	6.3483	8.13	7.905	0.4773	9.57	3.59	7.305	25.0333	776.833	7.7633
2018-11-19 00:00:00	31.5833	26.6183	0.0011	0.0022	0.0012	0.0022	6.4917	7.7033	7.2917	0.4212	9.4333	3.3067	6.7267	20.8167	820.5	7.73
2018-11-20 00:00:00	29.35	26.5283	0.0014	0.0022	0.0012	0.0024	6.5267	7.755	7.12	0.4057	9.6067	3.23	6.5667	16.2333	830.267	7.7483
2018-11-21 00:00:00	30.85	27.025	0.0012	0.0022	0.0012	0.0022	6.6383	8.0283	6.77	0.3752	9.1917	3.0667	6.2367	15.5	871.317	7.8717
2018-11-22 00:00:00	33.6167	26.4	0.0008	0.0021	0.0012	0.0019	6.7767	8.695	6.8467	0.3912	9.425	3.105	6.315	17	891.5	7.8483
2018-11-23 00:00:00	34.95	26.8117	0.0009	0.0022	0.0012	0.0019	6.985	9.4083	6.97	0.4017	9.5117	3.16	6.43	16.25	887.6	7.8733
2018-11-24 00:00:00	33.4667	26.6517	0.0012	0.0022	0.0012	0.0022	7.195	8.7467	6.5583	0.3527	8.9417	2.9667	6.035	14.6333	898.017	7.9117
2018-11-25 00:00:00	37.0667	26.5517	0.0016	0.0022	0.0012	0.0024	7.5933	9.8283	6.1317	0.341	8.9067	2.7783	5.6483	14.35	908.45	7.9217
2018-11-26 00:00:00	39.35	26.4717	0.0017	0.0022	0.0012	0.0025	8.0867	10.505	6.1267	0.3313	8.7783	2.7717	5.6383	14.2833	901.967	8.0117
2018-11-27 00:00:00	35.3	26.61	0.0016	0.0023	0.0013	0.0025	8.0367	9.0017	6.2283	0.2842	8.57	2.8033	5.7	13.5	921.517	7.9683
2018-11-28 00:00:00	40.0833	26.6283	0.0019	0.0024	0.0014	0.0027	8.8967	10.775	6.0667	0.311	9.0333	2.74	5.575	16.0667	938.45	8.2583
2018-11-29 00:00:00	36.75	26.4483	0.0019	0.0024	0.0014	0.0027	8.5117	9.3517	5.9833	0.2687	8.7833	2.6917	5.475	15.3333	944.333	8.0283
2018-12-07 00:00:00	31.05	26.4267	0.0006	0.002	0.001	0.0008	7.7767	10.6517	6.34	0.3403	11.355	2.8683	5.8333	35.4333	1210.85	7.7033
2018-12-08 00:00:00	30.8833	26.42	0.0014	0.002	0.001	0.0001	8.105	9.9317	5.705	0.3002	10.9017	2.5783	5.245	34.15	1189.98	7.7367
2018-12-09 00:00:00	29.4167	26.3467	0.0017	0.0019	0.0009	0.0001	8.1583	9.57	5.2067	0.2953	10.805	2.36	4.8017	32.95	1148.3	7.8017
2018-12-10 00:00:00	29.375	26.1325	0.0009	0.0022	0.0012	0.0006	8.5175	9.3625	5.375	0.2965	10.495	2.41	4.905	29.825	1112.45	7.825
2018-12-12 00:00:00	27.78	26.276	0.0014	0.0021	0.0011	0.0002	8.714	9.018	4.836	0.2664	9.724	2.19	4.456	22.9	998.66	7.574
2018-12-13 00:00:00	24.8833	26.34	0.0014	0.002	0.001	0.0002	8.43	8.5917	4.8283	0.2508	9.5317	2.1817	4.4383	14.55	1001	7.6833
2018-12-14 00:00:00	24.2167	26.4883	0.0016	0.002	0.0011	0.0001	8.2917	8.5267	4.7117	0.2562	9.6167	2.1317	4.335	12.9333	991.25	7.7483
2018-12-15 00:00:00	23.1833	26.6017	0.0012	0.0023	0.0013	0.0003	8.0183	8.3483	4.6967	0.2422	9.2967	2.12	4.3167	13.5167	978.833	7.725
2018-12-16 00:00:00	22.5833	26.66	0.0013	0.0023	0.0013	0.0003	7.89	8.3117	4.8117	0.2305	9.145	2.1667	4.4117	15.8	974.9	7.7567
2018-12-17 00:00:00	22	27.07	0.0013	0.0024	0.0014	0.0002	7.8717	8.4483	4.8033	0.2462	9.1617	2.1717	4.4133	14.5333	984.7	7.725
2018-12-18 00:00:00	23.8	26.5917	0.0009	0.0025	0.0016	0.0005	7.6417	8.8817	4.7733	0.2742	9.6667	2.1617	4.4033	13.8167	1010.77	7.8117
2018-12-19 00:00:00	24.3167	27.115	0.0007	0.0027	0.0018	0.0007	7.5317	9.0683	4.6417	0.2657	7.8183	2.105	4.28	12.45	1040.1	7.8183
2018-12-20 00:00:00	29.0667	27.33	0.0002	0.0028	0.0019	0.0011	7.5633	10.0617	4.7417	0.3125	5.7183	2.1633	4.3983	16.6833	1014.03	7.8717

## Sheet: site 2
time	COD(mg/L)	oil pollutants(mg/L)	Pb(mg/L)	Cr(mg/L)	Cd(mg/L)	As(mg/L)	DO(mg/L)	CODmn(mg/L)	NH4-N(mg/L)	TP(mg/L)	TN(mg/L)	flow velocity(m/s)	flow rate(m3/s)	Turbidity(NTU)	Conductivity(μm/cm)	pH	water temperature(℃)
2018-01-22 00:00:00	42.9667	24.9633	0.0017	0.0017	0.002	0.0021	7.0567	10.47	5.27	0.5567	11.97	4.53	9.1467	24.3667	719.5	7.2367	11.0667
2018-01-23 00:00:00	40.1167	24.8933	0.0013	0.0014	0.0018	0.0019	6.9583	9.7583	4.5967	0.5293	10.385	3.8283	7.7833	22.7833	711.667	7.225	11.15
2018-01-24 00:00:00	44.7167	24.8483	0.0004	0.0006	0.0012	0.0013	7.515	10.3533	4.51	0.6335	10.4333	4.7433	9.6267	21.6167	727.933	7.3317	10.05
2018-01-25 00:00:00	47.0667	24.7233	0.0004	0	0.0007	0.0009	8.0917	9.7667	4.0167	0.5488	11.035	5.365	10.7183	21.2667	737.05	7.3583	8.4333
2018-01-26 00:00:00	54.6	24.935	0.0006	0.0001	0.0007	0.0008	8.285	12.2383	4.9483	0.7223	11.8783	5.91	11.925	21.0667	834.183	7.3967	8.1333
2018-01-27 00:00:00	64.05	25.0117	0.0008	0.0003	0.0005	0.0007	8.1667	13.57	6.28	0.7365	13.3517	7.3433	14.6567	22.75	864.8	7.4183	7.65
2018-01-28 00:00:00	66.3333	24.9233	0.0007	0.0002	0.0006	0.0007	7.6717	12.18	7.055	0.8013	14.1117	6.6167	13.3483	36.4833	849.8	7.4617	7.6833
2018-01-29 00:00:00	75.2333	25.1617	0.0007	0.0003	0.0006	0.0007	7.415	12.0983	8.6633	0.8272	14.58	6.4983	13.1467	34.6	961.25	7.5067	7.9167
2018-01-30 00:00:00	69.2667	24.5383	0.0008	0.0004	0.0005	0.0006	8.1583	13.465	7.945	0.7195	13.8633	5.935	11.97	21.2833	881.1	7.4817	7.7333
2018-01-31 00:00:00	66.95	24.9133	0.0003	0.0001	0.0009	0.001	8.0833	13.575	8.4117	0.7227	13.28	5.87	11.8533	22.4333	834.167	7.4317	8.2167
2018-02-01 00:00:00	67.35	25.1783	0.0004	0.0003	0.0009	0.001	8.015	14.3617	8.415	0.804	13.5167	5.585	11.3883	23.2	785.95	7.5533	8.3333
2018-02-01 00:00:00	67.35	25.1783	0.0004	0.0003	0.0009	0.001	8.015	14.3617	8.415	0.804	13.5167	5.585	11.3883	23.2	785.95	7.5533	8.3333
2018-02-02 00:00:00	65.0167	25.3217	0.0002	0.0003	0.001	0.0011	7.8817	13.2317	7.27	0.6913	11.595	5.9967	12.0567	25.85	729.25	7.5233	8.2833
2018-02-03 00:00:00	80.2	25.2233	0.0008	0.0004	0.0005	0.0007	7.9217	14.45	7.86	0.7525	10.3767	6.0917	12.3083	29.8833	726.017	7.3933	8.15
2018-02-04 00:00:00	67.3	24.7833	0.0011	0.0006	0.0003	0.0005	8.3267	13.1417	7.505	0.6777	11.91	5.4117	10.935	27.5167	723.4	7.3933	8.0333
2018-02-05 00:00:00	51.3167	25.0817	0.001	0.0005	0.0004	0.0006	8.2167	11.5883	6.625	0.5675	11.6633	5.385	10.775	25.8333	711.683	7.345	8.2667
2018-02-06 00:00:00	64.4167	25.1133	0.0007	0.0004	0.0006	0.0007	7.83	13.39	6.6267	0.7185	12.04	5.3017	10.7667	26.5	712.333	7.39	8.5667
2018-02-07 00:00:00	61.7667	25.5483	0.0005	0.0003	0.0007	0.0008	7.6267	12.33	6.1633	0.705	11.7933	4.8683	9.9367	27.0333	684.283	7.3967	8.7833
2018-02-08 00:00:00	57.4333	25.4583	0.0007	0.0003	0.0006	0.0008	7.33	13.08	7.2433	0.6755	12.2433	4.61	9.4117	24.8	688.183	7.445	9.1167
2018-02-09 00:00:00	51.3167	25.5083	0.0004	0.0003	0.0009	0.001	7.4233	11.9383	6.835	0.5595	12.7167	3.8967	7.9433	25.6667	707.083	7.3717	9.5833
2018-02-10 00:00:00	59.5667	25.7817	0.0001	0.0003	0.001	0.0011	7.1733	13.2867	7.8833	0.7253	14.0467	3.9517	8.21	26.7333	725.983	7.4217	10
2018-02-11 00:00:00	69.45	25.6217	0.0005	0.0002	0.0007	0.0008	7.2983	14.27	9.6817	0.7832	14.9533	4.06	8.4817	25.3	734.483	7.5283	9.6667
2018-02-12 00:00:00	44.1	25.2167	0.001	0.0005	0.0004	0.0006	7.55	10.3967	5.9717	0.4655	12.9467	3.81	7.6867	24.1333	701.233	7.46	9.7167
2018-02-13 00:00:00	52.9333	25.9033	0.0007	0.0004	0.0006	0.0007	7.485	11.5933	6.0083	0.5985	12.7167	3.835	7.865	24.3333	709.683	7.4317	9.9833
2018-02-14 00:00:00	59.4667	26.0217	0.0004	0.0003	0.001	0.0011	6.5583	12.5717	6.9917	0.6583	12.8067	3.5533	7.3933	25.3167	709.05	7.4683	10.55
2018-02-15 00:00:00	32.1333	25.395	0.0004	0.0006	0.0012	0.0013	6.885	8.15	2.73	0.2702	9.6783	3.145	6.2283	21.5167	677.117	7.4317	10.8333
2018-02-16 00:00:00	24.6667	25.625	0.0003	0.0005	0.0012	0.0013	7.1983	7.195	2.0517	0.221	8.8383	2.9967	5.9017	21.2	681.05	7.4567	10.9833
2018-02-17 00:00:00	22.1667	25.1517	0.0008	0.0009	0.0015	0.0016	7.09	6.5867	1.5933	0.1855	8.6117	3.32	6.4817	21.35	664.733	7.445	11.95
2018-02-18 00:00:00	21.5333	25.2417	0.0004	0.0007	0.0013	0.0014	7.015	6.4767	1.195	0.1878	7.815	4.1317	8.0183	23.85	645.2	7.525	11.5167
2018-02-19 00:00:00	51.15	25.77	0.0003	0.0005	0.0012	0.0013	6.9783	10.915	4.4583	0.5405	9.34	7.6633	15.065	33.7167	585.883	7.5133	10.65
2018-02-20 00:00:00	44.7167	25.6467	0.0003	0.0005	0.0012	0.0013	6.92	9.705	4.4767	0.4143	9.225	5.87	11.54	28.7167	556.55	7.5417	10.3333
2018-02-21 00:00:00	46.6833	25.8467	0.0003	0.0005	0.0011	0.0012	7.0567	9.8983	4.3483	0.4008	8.8767	6.5167	12.7517	29.8	544.15	7.5633	10.0833
2018-02-22 00:00:00	37.45	25.5567	0.0006	0.0008	0.0014	0.0015	6.775	8.875	4.95	0.3543	9.9317	3.3717	6.7517	28.2	590.45	7.54	10.7333
2018-02-23 00:00:00	41.0167	26.0467	0.0011	0.0012	0.0017	0.0017	6.9633	10.345	6.3567	0.4297	11.2467	3.17	6.44	25.85	642.583	7.435	11.6333
2018-02-24 00:00:00	32.5667	25.8683	0.0016	0.0016	0.0019	0.002	6.7483	8.9367	3.785	0.3193	11.28	2.6567	5.355	24.8833	654.3	7.4267	12.55
2018-02-25 00:00:00	35.2	26.425	0.0014	0.0014	0.0018	0.0019	6.7983	9.87	4.725	0.4213	13.3133	3.0983	6.295	23.5167	677.767	7.4333	12.4667
2018-02-26 00:00:00	32.9167	26.2833	0.0022	0.002	0.0023	0.0024	6.9067	8.9983	4.0717	0.3798	11.145	3.285	6.6117	23.4	684.95	7.41	12.8667
2018-02-27 00:00:00	34.75	26.2167	0.0037	0.0032	0.0032	0.0032	7.0633	9.4	3.5883	0.3498	11.3433	3.4583	6.9017	25.6167	684.95	7.3367	13.3333
2018-02-28 00:00:00	114.983	26.205	0.0048	0.0041	0.0039	0.0038	6.6533	15.1217	5.0817	0.3192	7.715	16.1783	31.0033	31.9333	468.567	7.61	12.5167
2018-03-01 00:00:00	52.6667	25.9867	0.0038	0.0033	0.003	0.003	7.2317	11.7283	4.3317	0.271	4.3967	7.9617	15.3633	30.2333	559.8	7.5667	12.2333
2018-03-02 00:00:00	60.0167	25.945	0.0027	0.0025	0.0021	0.0021	7.4317	12.36	4.7233	0.5458	8.3383	9.8817	19.275	30.0333	550.017	7.54	11.6167
2018-03-03 00:00:00	49.1333	26.1633	0.0043	0.0037	0.0031	0.003	7.3483	10.8383	4.805	0.4823	8.7017	6.12	12.0833	29.05	601.517	7.525	12.3
2018-03-04 00:00:00	51.8	25.8983	0.0054	0.0046	0.0037	0.0036	6.715	11.5667	5.61	0.4403	9.18	5.795	11.425	29.1833	619.75	7.4817	13.6
2018-03-05 00:00:00	89.95	26.2017	0.002	0.0019	0.0021	0.002	6.9683	13.9417	4.0067	0.387	6.4033	18.3133	35.1017	34.0167	453.583	7.5967	12.8667
2018-03-06 00:00:00	51.9167	26.0333	0.0005	0.0006	0.0019	0.0019	7.315	10.59	3.3633	0.356	6.8733	9.1333	17.6683	31.6333	548.733	7.4217	12.4167
2018-03-07 00:00:00	64.4333	26.065	0.0012	0.0012	0.0024	0.0023	7.7217	12.3417	4.0533	0.4687	7.4533	11.4983	22.2667	30.3333	542.867	7.4917	11.2667
2018-03-08 00:00:00	52.8667	25.985	0.001	0.001	0.0023	0.0021	7.7117	10.235	3.7167	0.348	7.0667	8.1983	15.8867	33.0333	546.783	7.4483	11.2167
2018-03-09 00:00:00	46.5833	25.765	0.001	0.001	0.0022	0.0022	7.7117	9.46	4.0167	0.373	7.8933	6.2517	12.2233	32.25	598.25	7.435	11.95
2018-03-10 00:00:00	46.7167	25.99	0.0014	0.0013	0.0025	0.0024	7.265	9.9667	4.11	0.3922	8.0383	4.9717	9.8183	34.45	622.367	7.37	12.85
2018-03-11 00:00:00	41.2333	26.075	0.0016	0.0015	0.0027	0.0026	6.85	9.3867	4.1983	0.3682	8.275	3.5717	7.135	33.4333	632.817	7.325	14.1
2018-03-12 00:00:00	41.1833	26.4283	0.0019	0.0017	0.0028	0.0027	6.29	9.9967	4.83	0.405	8.2317	2.2933	4.7567	33.1833	643.217	7.31	15.1833
2018-03-13 00:00:00	40.5667	26.5267	0.002	0.0018	0.0029	0.0028	6.1483	10.2383	5.355	0.4177	8.6467	1.9683	4.1483	32.8667	657.567	7.2817	16.0667
2018-03-14 00:00:00	37.1833	26.9467	0.0033	0.0029	0.0038	0.0037	5.62	9.8583	5.21	0.3623	8.575	1.5983	3.395	32.3333	658.85	7.3017	16.9333
2018-03-15 00:00:00	56.7833	26.7317	0.0031	0.0027	0.0031	0.0031	5.8117	11.3517	5.085	0.428	8.4767	6.51	12.7633	31.4	619.117	7.3783	17.65
2018-03-16 00:00:00	77.0667	26.47	0.0004	0.0004	0.0005	0.0007	6.815	12.4833	4.68	0.4565	7.7317	11.1217	21.5383	31.4167	526.55	7.6067	15.8333
2018-03-17 00:00:00	49.35	26.3033	0.0002	0.0003	0.0005	0.0007	7.105	9.48	4.2533	0.3743	7.775	7.3567	14.3217	32.0833	586.517	7.485	15.15
2018-03-18 00:00:00	55.4167	26.3983	0.0013	0.0014	0.0014	0.0016	6.6967	10.9817	4.6383	0.4695	8.07	4.6967	9.3733	27.7333	574.817	7.445	14.95
2018-03-19 00:00:00	45.2	26.1917	0.0014	0.0014	0.0014	0.0019	7.0967	10.4383	4.475	0.3527	7.9083	4.6967	9.255	27.45	588.483	7.4617	14.1
2018-03-20 00:00:00	49.55	25.965	0.0009	0.001	0.0011	0.0029	7.4333	10.4667	4.49	0.4025	7.95	5.73	11.26	29.4167	590.433	7.4683	13.35
2018-03-21 00:00:00	51.05	26.0233	0.0004	0.0003	0.0005	0.0024	7.6033	10.7133	4.7717	0.4273	8.3367	6.0867	11.97	28	588.483	7.4983	13.2667
2018-03-22 00:00:00	36.5333	25.8767	0.0005	0.0007	0.0008	0.002	7.3483	8.94	4.4133	0.3445	7.7717	4.4283	8.735	27.5833	617.167	7.4517	13.95
2018-03-23 00:00:00	31.95	26.2667	0.0012	0.0012	0.0012	0.0013	6.8533	8.5517	4.5517	0.371	7.9717	2.53	5.1617	30.0833	632.8	7.3933	14.9667
2018-03-24 00:00:00	32.4	26.67	0.0019	0.0019	0.0017	0.0008	6.32	9.62	4.6383	0.3983	8.0083	1.6383	3.5033	30.55	658.85	7.375	16.1167
2018-03-25 00:00:00	29.4833	26.565	0.0026	0.0024	0.0022	0.0007	5.8367	9.4933	4.035	0.341	7.2983	1.2817	2.77	30.6333	643.883	7.3633	17.0833
2018-03-26 00:00:00	26.75	26.48	0.0022	0.0021	0.002	0.0012	6	8.9	3.6867	0.3145	9.2783	1.6167	3.38	30.8	654.967	7.41	17.9167
2018-03-27 00:00:00	30.95	26.42	0.0019	0.0018	0.0017	0.0015	6.0133	10.2033	4.3	0.3602	7.025	1.8133	3.7983	30.7333	653.65	7.43	18.6667
2018-03-28 00:00:00	32	26.5583	0.0021	0.0019	0.0019	0.0022	5.8617	10.4383	5.1083	0.4397	7.82	1.2717	2.845	28.8333	658.867	7.4633	19.4167
2018-03-29 00:00:00	40.3	26.8667	0.0022	0.002	0.0019	0.0021	6.1833	9.64	4.785	0.4378	7.3833	1.6367	3.545	30.2333	649.75	7.455	19.5
2018-03-30 00:00:00	42.2333	26.6233	0.0023	0.0022	0.002	0.0011	6.3783	9.8417	4.6267	0.4463	6.8217	4.4467	8.875	43.7333	577.4	7.4533	19.4667
2018-03-31 00:00:00	32.7667	26.5717	0.002	0.0019	0.0018	0.0013	6.6583	8.5683	3.2183	0.259	6.1783	3.0083	5.9633	33.7	589.133	7.4283	19.4333
2018-04-01 00:00:00	27.05	26.1783	0.0024	0.0022	0.002	0.0023	6.7267	7.2667	1.9817	0.2082	6.6067	2.9383	5.78	28.6333	634.767	7.3983	20.2833
2018-04-02 00:00:00	38.45	26.8617	0.0025	0.0023	0.0021	0.0031	5.7933	10.465	4.4017	0.4345	9.7083	1.6717	3.6017	28.8833	666.05	7.3983	20.9
2018-04-03 00:00:00	24.5	26.605	0.0031	0.0028	0.0025	0.0034	6.215	7.985	2.1483	0.2337	6.1683	1.6883	3.4333	26.1667	656.267	7.4017	21.85
2018-04-04 00:00:00	37.35	26.99	0.0009	0.001	0.0011	0.0014	5.595	10.775	4.6183	0.3885	8.97	1.7483	3.7	28.3667	682.967	7.47	20.0667
2018-04-05 00:00:00	68.2833	26.2083	0.0001	0.0002	0.0005	0.0013	6.9083	11.5067	3.0017	0.395	6.9133	9.9117	19.1833	43.3333	581.617	7.51	17.05
2018-04-06 00:00:00	75.4333	26.6367	0.0004	0.0003	0.0003	0.0018	7.4283	11.14	4.3133	0.4483	8.14	10.1383	19.6717	41.95	490.067	7.5967	15.1167
2018-04-07 00:00:00	42.8	26.4167	0.0011	0.0007	0.0004	0.0016	7.4283	8.2667	3.57	0.31	7.0817	5.4233	10.585	32.0167	553.3	7.4883	15.9
2018-04-08 00:00:00	37.0667	26.3033	0.0006	0.0006	0.0007	0.0012	7.0183	8.665	3.7267	0.3392	7.0133	3.3967	6.78	30.15	620.4	7.3267	16.8167
2018-04-09 00:00:00	33.95	26.3233	0.0009	0.0008	0.0008	0.0013	6.6317	8.655	3.9867	0.2918	8.6383	2.5133	5.055	28.7333	658.217	7.2583	18.1667
2018-04-10 00:00:00	25.7333	26.3883	0.0013	0.0013	0.0013	0.0023	6.4233	7.5683	2.4883	0.2208	7.66	2.295	4.57	25.95	673.85	7.2883	19.5
2018-04-11 00:00:00	27.6333	26.8767	0.0021	0.0019	0.0018	0.003	5.895	8.2983	2.9167	0.2632	7.8583	1.6783	3.4483	27.05	688.2	7.23	20.6
2018-04-12 00:00:00	24.05	26.555	0.0014	0.0014	0.0014	0.0021	6.1117	7.4017	1.8083	0.195	5.6867	1.89	3.78	26.7167	688.2	7.3367	20.25
2018-04-13 00:00:00	23.95	26.6433	0.0014	0.0014	0.0014	0.0007	6.7367	7.31	2.035	0.1887	5.2383	2.6267	5.1683	26.6667	710.367	7.41	19.2333
2018-04-14 00:00:00	32.7833	26.2267	0.001	0.001	0.0011	0.001	7.0267	8.33	2.6467	0.2995	7.395	3.7333	7.3767	30.6833	709.7	7.3267	18.2
2018-04-15 00:00:00	27.5	26.3867	0.0008	0.0007	0.0006	0.0013	7.615	7.2533	1.82	0.2053	6.0167	3.865	7.535	26.8667	675.85	7.29	18.55
2018-04-16 00:00:00	31.3333	26.1533	0.0005	0.0005	0.0005	0.0009	7.265	8.2633	1.9217	0.1895	6.9967	3.62	7.0517	28.5	681.05	7.3517	18.8333
2018-04-17 00:00:00	32.3167	26.3267	0.0004	0.0004	0.0004	0.0012	7.0083	8.3683	2.2917	0.2408	7.535	2.85	5.6433	27.3	705.117	7.3383	19.3833
2018-04-18 00:00:00	33.1833	26.58	0.002	0.0016	0.0014	0.0019	6.6967	9.0717	2.1417	0.204	8.3283	2.0483	4.0817	26.7333	699.25	7.28	20.3667
2018-04-19 00:00:00	30.0833	26.9417	0.0029	0.0021	0.0015	0.0026	6.2083	8.3833	2.8117	0.2408	9.42	1.4817	3.0433	27.4333	708.4	7.4033	21.4333
2018-04-20 00:00:00	26.35	27.0033	0.0021	0.0015	0.001	0.0029	6.0983	7.3183	1.5167	0.1657	8.055	1.6	3.1933	29.4833	706.433	7.3983	21.9167
2018-04-21 00:00:00	28.05	26.605	0.0017	0.0016	0.0014	0.0026	5.99	8.1017	1.3367	0.171	8.6083	1.75	3.4917	29.9833	705.75	7.3783	22.0833
2018-04-22 00:00:00	77.6333	27.015	0.0031	0.0028	0.0026	0.0019	5.11	13.3233	4.9367	0.4497	8.91	5.045	10.0117	48.6667	626.267	7.3417	21.8333
2018-04-23 00:00:00	91.2667	27.3233	0.0018	0.0017	0.0017	0.0004	5.9367	13.7617	4.49	0.4192	8.3667	9.34	18.24	38.2333	503.75	7.4667	19.75
2018-04-24 00:00:00	36.3667	26.7717	0.0012	0.0012	0.0012	0.0005	6.6967	7.965	3.5933	0.3048	6.94	5.0917	9.955	38.6	519.1	7.405	19.0167
2018-04-25 00:00:00	21.8833	26.8233	0.0013	0.0011	0.0009	0.0008	6.82	6.4917	2.1833	0.2333	5.71	3.555	6.9717	31.5833	566.317	7.325	19.8667
2018-04-26 00:00:00	20.4	26.96	0.0007	0.0009	0.0009	0.0007	6.59	6.5683	2.7083	0.273	7.155	3.1817	6.3033	32.15	632.15	7.3267	20.3833
2018-04-27 00:00:00	25.7333	27.045	0.0005	0.0014	0.0014	0.0013	6.1817	7.97	3.71	0.3112	8.1683	2.3733	4.8117	30.8333	660.183	7.36	21.3
2018-04-28 00:00:00	24.9833	27.1583	0.001	0.001	0.0009	0.0019	6.195	7.96	3.105	0.3165	10.0267	1.9333	3.98	30.1167	682.967	7.3483	22.3667
2018-04-29 00:00:00	19.9167	27.1417	0.0007	0.0016	0.0016	0.0024	6.05	7.075	2.2367	0.304	8.555	1.7933	3.7017	30.3833	664.733	7.4017	23.1
2018-04-30 00:00:00	17.45	27.445	0.0017	0.0025	0.0023	0.003	6.08	7.205	1.8667	0.3042	8.5033	1.7317	3.5867	28.9333	662.133	7.4317	23.3333
2018-05-01 00:00:00	44.6667	27.7817	0.0024	0.003	0.0027	0.0031	5.6933	9.0117	2.1583	0.3633	7.6967	6.8033	13.2567	48.2667	614.567	7.445	23.5333
2018-05-02 00:00:00	64.9667	27.9217	0.0018	0.0018	0.0017	0.0023	5.4583	9.4483	4.0683	0.462	8.4867	11.6517	22.5483	75.0667	487.783	7.4667	23.2833
2018-05-03 00:00:00	33.4	27.615	0.0013	0.0008	0.0006	0.0017	5.8783	7.0883	3.0017	0.3745	5.2967	3.25	6.5367	32.1667	542.85	7.4567	23.0167
2018-05-04 00:00:00	27.1333	27.3167	0.0023	0.0009	0.0007	0.0016	5.9833	6.8883	2.77	0.3517	6.3033	2.32	4.7483	28.7167	591.083	7.4217	23.1333
2018-05-05 00:00:00	50.5333	27.4167	0.0024	0.0031	0.0028	0.0017	5.795	9.0983	3.0817	0.5095	6.64	7.02	13.815	30.4667	507.333	7.5333	22.6167
2018-05-06 00:00:00	84.3333	27.6567	0.0036	0.004	0.0036	0.0016	6.0483	11.1067	1.6883	0.5355	5.9967	21.08	40.4933	108.44	302.067	7.7617	22.25
2018-05-07 00:00:00	69.85	27.4633	0.0025	0.0031	0.0029	0.0007	6.7783	9.34	1.2133	0.4467	4.3617	12.0867	23.3583	39.55	414.833	7.5033	21.1
2018-05-08 00:00:00	42.0833	27.9517	0.0017	0.0024	0.0022	0.0011	6.5433	8.8767	2.1567	0.4603	4.82	6.205	12.225	29.5833	485.5	7.4417	21.4
2018-05-09 00:00:00	29.3167	27.695	0.001	0.0017	0.0017	0.0015	6.1967	7.7967	2.92	0.3385	4.6667	5.3617	10.5033	24.5833	523.65	7.265	22.8
2018-05-10 00:00:00	23.1	27.4333	0.0005	0.0009	0.0009	0.002	5.8567	7.2167	2.7667	0.3077	4.6167	4.9867	9.7667	25.8667	540.9	7.31	23.6
2018-05-11 00:00:00	26.4833	28.325	0.0019	0.0026	0.0024	0.0016	5.72	8.3333	3.4267	0.3688	5.655	5.88	11.515	26.3333	554.583	7.2967	22.9
2018-05-12 00:00:00	21.6667	28.075	0.0027	0.0033	0.003	0.0017	5.5383	7.8883	3.6717	0.4295	6.0083	5.7817	11.385	20.7833	566.317	7.2083	23.0167
2018-05-13 00:00:00	15.6667	27.8833	0.0028	0.0034	0.0031	0.0024	5.8583	6.4617	2.9983	0.3062	5.865	4.73	9.27	20.65	561.767	7.28	23.9333
2018-05-14 00:00:00	21.0333	28.1617	0.003	0.0035	0.0032	0.0032	5.3583	7.3917	3.225	0.3072	6.1733	5.31	10.3683	20.05	563.05	7.2417	25.2
2018-05-15 00:00:00	32.3	28.1533	0.0038	0.0031	0.0026	0.0036	5.035	7.9667	3.6433	0.3105	5.8517	5.805	11.315	17.7	572.833	7.21	26.5667
2018-05-16 00:00:00	33.4	27.8033	0.0059	0.0038	0.0029	0.0028	5.185	8.5033	3.6083	0.3417	6.4817	6.055	11.82	17.2667	572.183	7.2317	27.45
2018-05-17 00:00:00	59.05	27.9633	0.0033	0.0018	0.0013	0.0019	4.86	10.7583	4.2483	0.4622	5.9667	7.5033	14.6833	80.05	430.133	7.27	26.2833
2018-05-18 00:00:00	41.0333	27.7267	0.0015	0.0007	0.0007	0.0019	5.265	8.0633	3.6517	0.3442	5.3033	5.8583	11.445	30.22	439.9	7.2767	26.45
2018-05-19 00:00:00	68.2833	27.5717	0.0008	0.0017	0.0016	0.0013	6.045	9.4533	2.3817	0.3175	4.91	5.9167	11.535	230.083	390.683	7.405	24.65
2018-05-20 00:00:00	41.35	27.9867	0.0017	0.0024	0.0023	0.0011	5.945	8.0933	3.0833	0.3417	6.9217	5.5867	10.9317	50.5667	485.85	7.2667	23.5
2018-05-21 00:00:00	38.4667	27.865	0.0019	0.0026	0.0024	0.0008	6.06	7.6683	3.3367	0.3335	6.2483	5.5033	10.7633	44.3833	481.917	7.315	22.4833
2018-05-22 00:00:00	35.7167	27.7467	0.0023	0.003	0.0027	0.0009	5.87	7.35	3.7933	0.3543	6.2983	5.5717	10.915	34.1	503.783	7.225	22.3667
2018-05-23 00:00:00	28.5167	27.995	0.0014	0.0021	0.002	0.0013	6.05	7.23	3.6067	0.3322	7.1017	5.4183	10.6033	28.9833	546.767	7.2483	23.05
2018-05-24 00:00:00	24.8	27.6467	0.002	0.0027	0.0024	0.0014	5.67	7.0633	3.2317	0.3033	6.345	5.1483	10.06	25.8	568.95	7.2883	23.5667
2018-05-25 00:00:00	28.85	27.99	0.0029	0.0035	0.0031	0.0017	5.355	7.8483	3.3283	0.3658	6.6783	5.5867	10.9567	34.9833	581.967	7.2683	23.7333
2018-05-26 00:00:00	49.85	28.2017	0.003	0.0035	0.0032	0.0014	5.695	9.1	3.1717	0.3695	4.35	6.1367	12.0017	106.833	426.533	7.35	22.6833
2018-05-27 00:00:00	36.3167	27.8167	0.003	0.0035	0.0032	0.0022	5.59	8.1467	3.4667	0.349	4.8767	5.805	11.355	64.9333	493.35	7.3067	23.6333
2018-05-28 00:00:00	26.0667	28.0817	0.0034	0.0039	0.0035	0.0024	5.505	7.3683	3.3883	0.3312	6.0517	5.3767	10.5267	34.95	537.65	7.3117	24.4167
2018-05-29 00:00:00	23.3833	28.1683	0.0038	0.0042	0.0037	0.0024	5.54	7.2233	3.1533	0.3158	5.9283	5.185	10.1517	30.4	553.267	7.2583	24.6
2018-05-30 00:00:00	25.4167	28.1517	0.0037	0.0041	0.0037	0.0027	5.305	7.7517	3.6567	0.3215	6.5183	5.705	11.135	25.5167	567.65	7.3	25.1167
2018-05-31 00:00:00	25.45	27.905	0.0036	0.004	0.0036	0.0024	5.175	7.5433	3.695	0.3423	6.6217	5.6183	10.9933	25.6	557.85	7.2583	25.1333
2017-06-01 00:00:00	21.8833	24.8183	0.0004	0.0009	0.0007	0.0018	6.23	7.0667	1.09	0.1265	2.7383	4.4383	4.15	23.3	674.517	7.7667	27.8167
2017-06-02 00:00:00	23.2333	25.96	0.0006	0.0003	0.0005	0.0018	6.2	7.5117	1.2233	0.139	3.0767	4.0967	3.8333	23	683	7.7	27.85
2017-06-03 00:00:00	27.3833	30.4267	0.0012	0.001	0.0008	0.0016	6.2417	8.3967	1.6233	0.1768	4.08	4.4317	4.1467	23.0333	693.4	7.8	27.8
2017-06-04 00:00:00	30.9333	34.1217	0.0008	0.0014	0.0011	0.0017	6.615	8.9817	1.3717	0.1533	3.4483	4.72	4.4117	22.9	638.683	7.865	27.0333
2017-06-05 00:00:00	37.3667	39.315	0.003	0.0029	0.0012	0.0012	6.605	8.9783	2.9167	0.2995	7.3317	5.7633	5.3883	22.9167	598.25	7.81	25.1333
2017-06-06 00:00:00	38.7333	46.15	0.0028	0.0024	0.0014	0.0012	6.8383	8.4967	2.7883	0.2872	7.0083	5.775	5.3983	22.0167	509.95	7.8	23.2333
2017-06-07 00:00:00	30.9	34.23	0.0011	0.0006	0.001	0.0017	7.0233	6.8167	1.5567	0.1705	3.9117	4.6817	4.3783	22.9833	500.167	7.77	24.3667
2018-06-08 00:00:00	36.825	27.8258	0.0057	0.0036	0.0028	0.0027	6.4075	8.7867	0.5133	0.1647	1.8442	4.65	8.9783	93.2083	422.458	7.4133	28.675
2018-06-09 00:00:00	64.575	28.1692	0.0019	0.0008	0.0007	0.0017	6.38	10.7483	1.1392	0.3815	2.7525	5.9442	11.6483	283.7	331.633	7.5167	25.75
2018-06-10 00:00:00	47.9833	28.2017	0.0015	0.0012	0.001	0.0017	6.855	9.2075	0.7975	0.3132	5.305	5.0033	9.795	133.083	357.95	7.5958	25.95
2018-06-11 00:00:00	35.3833	28.135	0.0027	0.0019	0.0016	0.0021	6.515	8.085	1.335	0.2224	3.9708	4.7092	9.1492	71.4	380.933	7.4425	26.825
2018-06-12 00:00:00	27.45	28.3467	0.0036	0.0029	0.0021	0.0029	5.9125	7.5017	1.4483	0.2074	4.0933	4.475	8.6908	44.1	415.633	7.4508	28.2
2018-06-13 00:00:00	24.7667	28.3633	0.003	0.0037	0.0029	0.0031	5.745	7.1092	1.3708	0.1913	3.9767	4.24	8.2267	35.55	430.775	7.4042	28.7083
2018-06-14 00:00:00	25.8417	28.4442	0.0036	0.0043	0.0033	0.0032	5.6675	7.0992	1.2958	0.1973	4.2983	4.1975	8.1533	40.3167	453.425	7.3633	28.925
2018-06-15 00:00:00	25.9	28.4692	0.0034	0.0041	0.0032	0.0031	5.4675	7.0483	1.8017	0.2026	5.1675	4.4258	8.5892	37.5333	507.5	7.3258	29.0083
2018-06-16 00:00:00	25.1417	28.2492	0.0033	0.004	0.0031	0.003	5.435	6.7825	1.9158	0.2152	5.91	4.35	8.4592	36.4417	550.358	7.3333	28.4667
2018-06-17 00:00:00	23.4167	27.9733	0.0031	0.0037	0.0029	0.0029	5.88	6.2033	0.9925	0.1838	4.6625	3.5983	7.0033	40.9833	538.3	7.4108	28.3167
2018-06-18 00:00:00	24.8833	28.39	0.003	0.0037	0.0028	0.003	5.635	6.2792	1.0942	0.2004	4.48	3.6875	7.1867	38.0167	544.158	7.42	28.65
2018-06-19 00:00:00	44.5667	28.6458	0.0017	0.0022	0.0016	0.0021	5.255	9.1833	1.7042	0.3167	5.6642	5.4442	10.635	72.7917	504.417	7.365	27.3833
2018-06-20 00:00:00	29.75	28.8317	0.0008	0.0009	0.0007	0.0018	5.3225	7.9992	2.7033	0.4063	6.5283	5.35	10.5492	46.575	472.167	7.26	26.375
2018-06-21 00:00:00	14.025	28.7267	0.0009	0.0011	0.0009	0.0019	5.3225	6.8117	2.6758	0.2812	6.8125	4.7425	9.2725	19.1083	507.008	7.2358	27.0417
2018-06-22 00:00:00	18.5917	28.3292	0.0005	0.0004	0.0004	0.0015	5.56	6.3867	2.0367	0.2153	5.9675	4.2108	8.2	20.7583	522.983	7.295	26.8667
2018-06-23 00:00:00	18.725	28.3508	0.0008	0.0006	0.0007	0.0015	5.675	6.5217	2.0367	0.1906	6.2992	4.28	8.3017	17.725	550.675	7.3592	26.3667
2018-06-24 00:00:00	18	28.195	0.0019	0.0021	0.0017	0.0022	5.965	5.53	1.1425	0.1887	6.2175	3.3367	6.5125	24.8417	545.125	7.3867	27.1
2018-06-25 00:00:00	19.9083	28.4733	0.0027	0.0034	0.0025	0.0031	5.625	6.3767	1.2167	0.2046	4.6642	3.7983	7.4017	27.6	538.617	7.4225	28.7333
2018-06-26 00:00:00	19.05	28.2092	0.0037	0.0044	0.0034	0.0034	5.7575	6.0092	0.8342	0.1785	3.9125	3.4217	6.665	34.3833	531.15	7.4717	29.925
2018-06-27 00:00:00	22.9333	28.6333	0.0037	0.0037	0.0034	0.0025	5.2392	6.6308	1.5883	0.2403	4.5417	4.11	8.03	29.85	545.475	7.4292	30.3167
2018-06-28 00:00:00	41.9083	28.6675	0.0034	0.0027	0.0032	0.0012	5.2	8.6825	1.7408	0.2928	4.6325	5.21	10.1708	72.6583	483.383	7.4792	29.0667
2018-06-29 00:00:00	64.6583	29.0375	0.002	0.0014	0.0019	0.001	4.93	8.64	2.8475	0.315	3.0117	5.745	11.2017	195.15	366.742	7.43	27.6167
2018-06-30 00:00:00	36.9333	28.7908	0.0022	0.001	0.0021	0.0009	4.87	7.1342	3.0342	0.2638	4.5592	5.0825	9.9017	62.5083	466.608	7.3233	28.225
2018-07-01 00:00:00	28.0917	28.9367	0.0019	0.0015	0.0018	0.0012	5.1225	6.94	2.7283	0.2224	5.5217	4.835	9.3867	34	535.683	7.3408	28.5167
2018-07-02 00:00:00	26.775	28.905	0.0023	0.0015	0.0022	0.0013	4.9975	7.1583	2.885	0.2153	6.3042	5.0208	9.7342	26.3833	532.75	7.3317	28.9917
2018-07-03 00:00:00	23.7417	28.7883	0.0025	0.0015	0.0024	0.0013	5.385	6.705	2.0825	0.2128	5.7525	4.3942	8.5408	26.8167	588.475	7.3733	29.2
2018-07-04 00:00:00	49.2417	28.6275	0.0027	0.0017	0.0025	0.0013	5.93	8.7142	2.0325	0.3351	4.5692	5.3725	10.5208	38.6636	459.117	7.5883	29.1333
2018-07-05 00:00:00	61.65	29.0633	0.0018	0.0005	0.0018	0.0008	5.7625	9.8858	2.8792	0.3711	4.685	6.3817	12.4692	101.109	366.933	7.5092	28.3083
2018-07-06 00:00:00	56.5167	28.2158	0.0004	0.0014	0.0005	0.0006	6.0675	8.73	1.8833	0.2661	3.2958	5.3058	10.3242	129.458	402.092	7.5442	27.6333
2018-07-07 00:00:00	37.0583	28.5242	0.0004	0.0017	0.0004	0.0003	5.76	8.3158	2.6725	0.2818	4.5967	5.4958	10.695	41.6083	486.817	7.5192	27.1333
2018-07-08 00:00:00	30.3583	28.7275	0.0009	0.0012	0.0008	0.0006	5.5975	7.7175	3.2283	0.2539	5.205	5.4742	10.6275	26.2833	540.917	7.51	27.65
2018-07-09 00:00:00	34.4083	29.0275	0.0018	0.0013	0.0017	0.0011	4.955	7.6125	3.2133	0.2912	5.1483	5.4142	10.5517	47.3909	496.608	7.5025	28.2833
2018-07-10 00:00:00	53.175	28.4442	0.0014	0.0007	0.0014	0.0013	4.7042	7.875	1.825	0.2513	2.2542	4.8492	9.445	154.708	381.417	7.5367	28.2417
2018-07-11 00:00:00	48.5417	28.7725	0.0016	0.0016	0.0015	0.0016	3.8217	8.2033	2.0942	0.2678	2.4258	5.1483	10.0275	152.75	388.9	7.495	29.1
2018-07-12 00:00:00	27.3083	28.88	0.0018	0.0018	0.0017	0.0016	3.9558	7.2725	2.8317	0.2797	4.4208	5.0517	9.855	49.75	466.933	7.4175	29.5417
2018-07-13 00:00:00	23.9333	29.4183	0.0025	0.0016	0.0024	0.0018	4.67	7.1225	3.4108	0.2661	5.3458	5.2675	10.2492	35.3667	520.708	7.4317	30.525
2018-07-14 00:00:00	20.8417	29.3167	0.0033	0.0026	0.0031	0.0024	4.7875	6.8458	2.86	0.2934	6.4567	4.8533	9.4925	29.3417	549.058	7.4642	31.2
2018-07-15 00:00:00	21.95	29.1508	0.0039	0.0033	0.0036	0.0026	4.8125	7.5	3.2267	0.3076	7.45	5.365	10.4733	20.8833	568.275	7.4808	31.5
2018-07-16 00:00:00	22.7917	29.7325	0.0039	0.0034	0.0037	0.0027	4.2333	8.1325	4.0383	0.3116	8.1192	6.0842	11.8467	20.6	593.367	7.5025	31.4833
2018-07-17 00:00:00	20.4417	29.2708	0.004	0.0034	0.0037	0.0025	4.3633	7.3783	2.8633	0.2667	7.9192	5.1208	9.9725	22.0583	595.633	7.5233	31.2917
2018-07-18 00:00:00	18.9333	29.3267	0.0039	0.0033	0.0036	0.0029	4.3025	6.9083	2.8517	0.2328	8.5083	4.88	9.4833	25.1583	598.567	7.5283	31.7583
2018-07-19 00:00:00	23.2	29.2783	0.0038	0.0031	0.0036	0.0027	4.1008	7.0342	3.1483	0.2296	7.0883	5.0083	9.74	22.1167	606.092	7.6075	32.1083
2018-07-20 00:00:00	25.55	29.415	0.0035	0.0027	0.0033	0.002	4.5967	8.1033	3.3192	0.2441	6.7367	5.7108	11.0692	20.5083	621.4	7.565	32.2
2018-07-21 00:00:00	22.4583	29.0092	0.0035	0.0027	0.0034	0.0018	4.6667	7.3417	1.8267	0.2349	6.1025	4.585	8.9225	22.2417	612.6	7.6075	32.0167
2018-07-22 00:00:00	21.3667	28.9575	0.0035	0.0026	0.0033	0.0015	4.8425	7.265	1.8108	0.219	5.7508	4.5375	8.8208	19.7583	616.825	7.6258	31.975
2018-07-23 00:00:00	21.1083	28.9383	0.0033	0.0024	0.0031	0.0012	5.095	6.9392	1.5875	0.1881	5.3742	4.2633	8.27	24.175	605.775	7.6283	31.375
2018-07-24 00:00:00	21.4917	29.165	0.003	0.0021	0.0029	0.0017	5.01	6.99	1.8333	0.2263	5.4683	4.4108	8.5892	26.875	600.883	7.5908	31.7333
2018-07-25 00:00:00	25.6	29.4433	0.0034	0.0026	0.0033	0.0012	4.605	7.4517	2.1508	0.251	5.3542	4.8025	9.3533	31.0167	579.667	7.5558	31.675
2018-07-26 00:00:00	24.4917	29.3208	0.0015	0.0009	0.0014	0.0006	3.8908	7.0258	2.0433	0.2487	5.5458	4.5342	8.8425	33.9083	582.95	7.5308	31.1667
2018-07-27 00:00:00	66.6917	29.2725	0.0006	0.0025	0.0004	0.0002	5.2767	9.1667	1.8617	0.3801	1.5117	5.5142	10.8333	264.857	245.15	7.56	28.2667
2018-07-28 00:00:00	63.2833	28.3458	0.0011	0.0024	0.001	0.0005	4.5733	7.9392	0.77	0.1937	0.7618	4.3558	8.4308	169.889	217.842	7.5742	29.575
2018-07-29 00:00:00	66.9	28.38	0.0004	0.0026	0.0004	0.0001	5.712	8.26	0.1	0	0.562	4.182	7.924	158.75	228.2	7.476	30.3
2018-08-01 00:00:00	102.6	29.17	0.0016	0.0003	0.0016	0.0015	6.13	8.7317	2.0033	0.2487	3.2933	5.3683	10.4233	55.8333	364.267	7.7233	32.35
2018-08-02 00:00:00	263.354	29.1325	0.0011	0.0011	0.0011	0.0011	5.4375	7.7	2.0225	0.2195	3.6033	4.8633	9.4333	40.7083	403.733	7.6508	32.4083
2018-08-03 00:00:00	279.7	29.57	0.0008	0.001	0.0009	0.0008	4.905	7.2908	2.6533	0.2562	4.63	4.9717	9.68	28.7	475.25	7.5625	31.8
2018-08-04 00:00:00	196.533	30.2733	0.0007	0.0024	0.0007	0.0008	4.6275	8.6058	3.5825	0.4742	5.6825	6.0942	12.0258	32.3167	435.175	7.5817	30.7333
2018-08-05 00:00:00	33.8583	30.4892	0.001	0.002	0.0009	0.0009	5.195	6.8017	3.5342	0.4506	5.5475	5.1667	10.245	20.8333	467.6	7.5167	31.25
2018-08-06 00:00:00	40.0417	30.2592	0.0011	0.0013	0.0011	0.0011	5.0625	6.9517	3.6017	0.3072	5.7525	5.2775	10.3083	20.6364	492.85	7.5383	32.025
2018-08-07 00:00:00	47.4833	29.7625	0.0012	0.0005	0.0013	0.0013	5.01	8.1183	1.6017	0.277	3.4642	4.8617	9.4892	55.6417	394.433	7.5967	32.8417
2018-08-08 00:00:00	18.0167	30.0233	0.0015	0.0006	0.0015	0.0016	4.66	7.6867	2.4475	0.2699	5.4792	5.0683	9.8742	31.8	487.8	7.5275	32.6833
2018-08-09 00:00:00	18.3	30.16	0.002	0.0008	0.002	0.0019	4.5667	7.1375	2.4883	0.2657	4.8575	4.8125	9.3883	34.275	495.108	7.5333	32.8583
2018-08-10 00:00:00	22.7417	30.3142	0.0024	0.0012	0.0023	0.002	4.5425	7.285	2.3258	0.281	4.54	4.8067	9.39	34.2	499.033	7.5333	32.8167
2018-08-11 00:00:00	19.55	30.645	0.0023	0.0011	0.0022	0.002	5.0575	7.0233	3.075	0.2985	5.6383	5.0483	9.8692	21.92	532.425	7.4958	32.7083
2018-08-12 00:00:00	19.9833	30.335	0.0027	0.0016	0.0026	0.0017	5.7275	6.8733	2.78	0.2749	5.6175	4.8275	9.4242	19.1917	528.842	7.4933	32.3417
2018-08-13 00:00:00	25.5417	30.4133	0.0014	0.0022	0.0012	0.0005	5.58	7.6425	3.2292	0.3067	5.705	5.435	10.61	25.925	493.833	7.4975	30.9917
2018-08-14 00:00:00	24.575	30.5458	0.001	0.0019	0.0009	0.0006	5.565	6.9133	3.3275	0.2848	5.7533	5.12	9.99	20.3083	481.767	7.4267	30.7333
2018-08-15 00:00:00	22.7333	30.485	0.001	0.0013	0.001	0.0008	4.8425	6.785	3.3458	0.3496	5.9558	5.0675	9.9517	16.6833	524.442	7.4817	31.3667
2018-08-16 00:00:00	39.075	30.4883	0.0008	0.0026	0.0007	0.0003	4.54	8.7758	2.3258	0.4114	4.645	5.5333	10.9967	109.792	425.575	7.445	30.0917
2018-08-17 00:00:00	50.6	30.3983	0.0021	0.0049	0.0017	0.0002	4.815	9.3392	2.2658	0.4058	3.9242	5.805	11.405	191.75	312.433	7.5075	28.3667
2018-08-18 00:00:00	71.225	29.3408	0.0024	0.0052	0.002	0.0003	5.61	10.0158	0.5808	0.2637	0	5.2975	10.3058	427.6	261.658	7.5975	28.4333
2018-08-19 00:00:00	53.0833	29.2517	0.0017	0.0042	0.0014	0.0004	6.0075	7.8067	0.5992	0.1993	0.7942	4.2017	8.1667	207.5	289.033	7.6767	28.9417
2018-08-20 00:00:00	41.7083	29.5775	0.0014	0.0039	0.0011	0.0001	6.035	6.4917	0.8558	0.2084	1.6708	3.675	7.1717	95	330.908	7.6608	29
2018-08-21 00:00:00	34.1583	29.6933	0.0012	0.0033	0.001	0.0005	5.4025	6.8775	1.1725	0.1803	2.4983	4.025	7.8092	56.9333	387.75	7.5842	29.15
2018-08-22 00:00:00	22.6455	30.4445	0.0012	0.0037	0.001	0.0002	5.9155	6.5364	0.8345	0.1444	1.7636	3.6855	7.1309	49.8091	354.591	7.7236	29.2909
2018-08-23 00:00:00	22.8667	31.3892	0.0013	0.0035	0.0011	0.0005	6.195	6.5383	1.955	0.2516	3.6742	4.2467	8.3008	29.95	418.55	7.8275	29.2417
2018-08-24 00:00:00	21.975	29.2592	0.0014	0.0033	0.0012	0.0005	6.14	6.5267	1.9683	0.2628	3.8133	4.2483	8.3142	27.7167	430.775	7.8233	29.3083
2018-08-25 00:00:00	22.6083	29.3517	0.0012	0.0025	0.0011	0.0008	6.2625	6.64	2.2325	0.2963	4.7917	4.4367	8.7058	22.1667	483.892	7.8075	29.4583
2018-08-26 00:00:00	20.2167	29.5042	0.0006	0.0028	0.0005	0.0003	5.955	6.49	2.4033	0.2851	5.0583	4.4458	8.7133	20.8667	505.058	7.7383	29.1167
2018-08-27 00:00:00	17.6583	28.865	0.0008	0.0032	0.0006	0.0004	5.7125	6.035	2.1808	0.2974	4.8067	4.1075	8.0842	20.4833	510.767	7.7667	29.05
2018-08-28 00:00:00	19.775	29.115	0.0009	0.0023	0.0008	0.0006	5.5025	6.3175	2.475	0.3004	4.9225	4.3942	8.6333	20.5333	522.317	7.7367	29.5417
2018-08-29 00:00:00	18.8333	29.4325	0.0014	0.0017	0.0013	0.0012	5.37	6.4767	2.8483	0.3358	5.6875	4.6625	9.1725	18.4583	537.317	7.74	30.2167
2018-08-30 00:00:00	19.3583	29.2633	0.0018	0.0008	0.0018	0.0014	4.585	6.755	2.8175	0.3517	5.5525	4.785	9.4242	18.3417	533.717	7.7358	31
2018-08-31 00:00:00	34.3167	29.5675	0.0021	0.0008	0.002	0.0011	4.4625	7.7558	2.925	0.3808	5.2792	5.34	10.505	38.2545	499.858	7.7175	30.8833
2018-09-01 00:00:00	43.1167	29.6342	0.0008	0.0027	0.0006	0.0004	4.55	7.5383	3.0042	0.3573	4.7725	5.2725	10.3483	88.2917	394.608	7.6383	29.5917
2018-09-02 00:00:00	33.225	29.3483	0.001	0.0034	0.0008	0.0003	4.3808	6.805	3.0458	0.3328	5.52	4.9267	9.6683	59.475	420.683	7.5375	29.5
2018-09-03 00:00:00	24.7667	29.9067	0.0014	0.0023	0.0013	0.0006	4.6442	6.865	3.1717	0.3647	5.6442	5.02	9.8767	39.425	466.775	7.5433	30.3333
2018-09-04 00:00:00	24.8333	29.5133	0.0011	0.0022	0.001	0.0004	4.9292	6.7842	2.4283	0.3401	4.9975	4.6067	9.0708	40.55	496.433	7.575	30.4417
2018-09-05 00:00:00	22.3667	29.3958	0.0012	0.0028	0.001	0.0005	5.66	6.8108	2.03	0.3189	4.9625	4.42	8.6983	31.9333	505.217	7.5983	30.125
2018-09-06 00:00:00	24.475	29.4383	0.0017	0.0044	0.0014	0.0004	5.835	6.9617	1.9617	0.3036	4.6775	4.4617	8.7608	32.6833	482.258	7.6208	29.2833
2018-09-07 00:00:00	27.5917	29.5633	0.0026	0.0043	0.0022	0.0004	6.18	7.64	1.9408	0.2963	6.3275	4.7908	9.3767	38.5083	488.925	7.6483	28.0833
2018-09-08 00:00:00	24.2667	29.235	0.0023	0.0022	0.002	0.0005	6.48	7.2675	1.305	0.2133	3.3442	4.2858	8.3375	43.4917	420.992	7.8142	27.6083
2018-09-09 00:00:00	34.475	28.775	0.0017	0.0017	0.0014	0.0006	6.515	8.54	0.9042	0.2369	3.8308	4.7217	9.1875	47.7917	483.708	7.7442	27.5417
2018-09-10 00:00:00	30.9917	29.1158	0.0022	0.0021	0.0019	0.0004	6.385	7.9117	1.2975	0.2179	4.1475	4.605	8.9467	48.4417	533.417	7.7508	26.9833
2018-09-11 00:00:00	27.1667	29.465	0.0016	0.0016	0.0013	0.0005	6.1175	7.4667	1.7192	0.2462	5.0717	4.5925	8.9517	41.8667	566.983	7.7925	26.9917
2018-09-12 00:00:00	29.625	29.59	0.002	0.0018	0.0016	0.0004	5.6875	7.635	2.1192	0.2831	5.8667	4.8783	9.5292	45.3	575.45	7.8217	27.0833
2018-09-13 00:00:00	42.2417	30.7083	0.0033	0.0035	0.0028	0.0005	5.095	9.6317	4.815	0.4228	8.1433	7.2225	14.1142	50.3833	583.917	7.7633	26.5333
2018-09-14 00:00:00	31.1083	30.3208	0.0029	0.003	0.0025	0.0004	4.5925	7.67	3.3175	0.3479	6.5833	5.4958	10.7617	38.4167	585.858	7.7608	27.125
2018-09-15 00:00:00	28.1083	29.7617	0.0023	0.0022	0.0019	0.0003	4.2733	7.2333	2.0525	0.272	4.9967	4.6442	9.0725	31.4417	609.983	7.7283	27.7333
2018-09-16 00:00:00	33.1	29.8	0.003	0.0031	0.0026	0.0004	4.615	8.04	2.4775	0.2968	5.7375	5.2592	10.265	40.9333	646.833	7.7242	27.275
2018-09-17 00:00:00	43.375	29.8133	0.004	0.0044	0.0034	0.0005	4.2267	8.8925	2.6267	0.2122	2.9233	5.7592	11.13	159.742	404.542	7.7467	25.6417
2018-09-18 00:00:00	33.1	30.11	0.0036	0.0039	0.0031	0.0004	3.8125	6.8558	2.935	0.3333	5.2475	4.8942	9.6125	44.9083	477.85	7.7408	26.2333
2018-09-19 00:00:00	30.5	30.5758	0.0019	0.0018	0.0016	0.0004	3.5233	7.2792	2.84	0.2986	5.4083	5.0583	9.89	63.6583	500.35	7.7092	27.4333
2018-09-20 00:00:00	50.2333	29.8958	0.0024	0.0023	0.002	0.0003	3.0733	8.68	2.4742	0.2288	2.215	5.5775	10.8	135.375	369.183	7.7533	26.9333
2018-09-21 00:00:00	38.3	29.9233	0.0036	0.0039	0.0031	0.0005	2.6267	8.5717	2.6467	0.2132	2.6708	5.6108	10.845	79.9667	421.642	7.7267	25.9
2018-09-22 00:00:00	32.6	30.2508	0.0039	0.0042	0.0033	0.0006	2.0317	7.3308	2.9142	0.3058	4.3242	5.1225	10.0142	39.8583	480.95	7.65	25.9917
2018-09-23 00:00:00	32.3333	30.5533	0.0032	0.0033	0.0027	0.0005	1.5	7.5967	3.1433	0.3368	5.5633	5.3692	10.515	34.3917	525.925	7.6475	26.35
2018-09-24 00:00:00	27.4167	30.4492	0.0029	0.003	0.0025	0.0006	2.195	6.9058	2.7742	0.3246	5.2875	4.8408	9.4983	25.175	558.183	7.62	26.4167
2018-09-25 00:00:00	27.1333	30.3567	0.003	0.0031	0.0026	0.0008	2.6883	6.9342	2.8083	0.2943	5.7875	4.8725	9.5283	25.5583	564.05	7.6642	25.7583
2018-09-26 00:00:00	30.3333	30.3908	0.003	0.0031	0.0026	0.0009	1.91	7.5683	3.465	0.3317	6.2842	5.5175	10.7892	29.2833	572.5	7.655	25.3917
2018-09-27 00:00:00	29.3333	30.2033	0.0027	0.0027	0.0023	0.0009	2.2475	7.1717	2.81	0.3116	5.3675	4.9892	9.7717	29.75	573.808	7.6133	25.1583
2018-09-28 00:00:00	41.325	29.4425	0.0029	0.0029	0.0025	0.0005	2.1067	8.905	0.6283	0.1212	2.4933	4.7675	9.1567	163.192	330.892	7.7275	25.0917
2018-09-29 00:00:00	42.6583	29.66	0.0024	0.0023	0.002	0.0006	1.8817	8.185	0.5792	0.2268	2.1	4.3817	8.5333	85.4833	325.033	7.7967	25.475
2018-09-30 00:00:00	35.9417	29.49	0.0018	0.0015	0.0015	0.0006	1.3442	8.1333	0.8142	0.1974	1.8958	4.4742	8.6767	50.1833	375.708	7.8117	25.4
2018-10-01 00:00:00	28.2833	29.5042	0.0008	0.0004	0.0006	0.0006	2.2383	7.3642	0.4475	0.096	1.0708	3.9067	7.5008	41.1833	386.442	7.8458	24.8833
2018-10-02 00:00:00	28.9167	29.2867	0.0011	0.0005	0.0008	0.0007	5.2842	6.9625	0.5242	0.0952	1.7767	3.7433	7.1908	30.95	505.058	7.8942	24.6583
2018-10-03 00:00:00	28.6333	28.955	0.0013	0.0009	0.0011	0.0008	8.325	7.0042	0.2442	0.0638	1.4017	3.6242	6.9358	18.5417	358.183	8.1567	24.3
2018-10-04 00:00:00	31.6083	29.2325	0.0011	0.0005	0.0008	0.0007	7.995	6.5392	0.3725	0.1138	3.0892	3.4567	6.6642	20.1417	403.617	8.0942	24.3583
2018-10-05 00:00:00	28.8583	29.6383	0.0012	0.0006	0.0009	0.0007	7.95	6.7358	0.5883	0.1929	4.4283	3.6633	7.1342	24.4667	638.675	8.0392	24.4917
2018-10-06 00:00:00	28.2167	29.6167	0.001	0.0006	0.0008	0.0008	7.9725	6.4733	0.51	0.1888	4.8108	3.4925	6.8075	22.7	642.575	8.0633	24.3167
2018-10-07 00:00:00	29.4083	29.5975	0.0013	0.0008	0.001	0.0008	8.005	6.4467	0.7983	0.1752	5.0967	3.6225	7.04	23.1417	672.9	7.9758	24.3917
2018-10-08 00:00:00	29.4	29.7767	0.0024	0.0022	0.002	0.0006	7.945	6.4983	0.4008	0.1903	4.8142	3.4475	6.7283	20.4833	621.242	8.0125	24.625
2018-10-09 00:00:00	35.1417	29.7808	0.0024	0.0023	0.0021	0.0006	7.705	6.3642	0.5575	0.1655	4.5192	3.46	6.7242	21.0167	675.175	7.9375	24.6667
2018-10-10 00:00:00	29.4	29.7558	0.0008	0.0015	0.0008	0.0009	7.965	6.3475	0.5517	0.1522	4.5317	3.45	6.6908	23.7833	681.7	8.0192	23.6167
2018-10-11 00:00:00	15.8833	29.6608	0.0002	0.0009	0.0002	0.0016	8.305	5.8217	0.6517	0.1652	5.0933	3.2367	6.3	20.225	682.667	8.0283	22.825
2018-10-12 00:00:00	22.4833	29.695	0.0006	0.0003	0.0004	0.0018	8.315	5.8075	0.7858	0.1842	5.2333	3.2975	6.4333	17.7167	680.392	7.9458	22.675
2018-10-13 00:00:00	22.325	29.7508	0.001	0.0004	0.0008	0.0018	8.415	5.7967	0.8442	0.2017	4.8975	3.3225	6.4942	18.8917	679.092	8.0075	22.2833
2018-10-14 00:00:00	20.7667	30.2475	0.0018	0.0014	0.0015	0.002	8.47	5.8067	0.8517	0.204	5.4308	3.3292	6.515	11.0833	687.55	7.9842	22.35
2018-10-15 00:00:00	22.05	30.2775	0.0022	0.0021	0.0019	0.0023	8.44	5.9292	0.8892	0.2184	5.4108	3.41	6.68	13.9	684.292	7.8883	22.2917
2018-10-16 00:00:00	26.9167	30.4608	0.0023	0.0022	0.0019	0.0023	8.495	6.8567	1.6275	0.1994	5.5525	4.2433	8.2417	16.9333	680.042	7.9775	22.2833
2018-10-17 00:00:00	26.85	29.6833	0.0023	0.0022	0.002	0.0021	8.495	6.105	1.0233	0.1834	4.3892	3.565	6.9383	19.275	663.408	8.0667	22.2167
2018-10-18 00:00:00	24.8083	30.0025	0.0021	0.0019	0.0017	0.002	8.715	5.8917	0.975	0.209	4.8208	3.4333	6.7158	15.0333	674.85	7.9233	21.9833
2018-10-19 00:00:00	24.2917	30.025	0.0019	0.0016	0.0015	0.0024	8.825	5.7767	1.035	0.2095	4.9883	3.4033	6.6633	12.55	707.075	7.9175	21.4833
2018-10-20 00:00:00	25.7833	30.1692	0.0021	0.0019	0.0018	0.0025	8.89	5.6792	0.9342	0.2297	5.2292	3.3067	6.4975	19.725	716.25	7.9458	21.4
2018-10-21 00:00:00	22.55	30.205	0.0024	0.0023	0.002	0.0022	8.88	5.515	1.0342	0.2296	4.6683	3.2758	6.4375	9.625	707.075	7.95	21.5583
2018-10-22 00:00:00	25.9417	30.0892	0.0028	0.0028	0.0023	0.0024	8.895	5.9008	1.2075	0.2352	5.3858	3.5542	6.9708	18.7167	714.292	7.975	21.7333
2018-10-23 00:00:00	26.5833	30.3625	0.0027	0.0027	0.0022	0.0023	8.895	6.0108	1.3975	0.2217	6.0617	3.7033	7.2433	15.3333	703.808	7.9208	21.7917
2018-10-24 00:00:00	35.45	30.5975	0.0028	0.0028	0.0023	0.0016	8.855	8.1267	1.4483	0.3502	5.5592	4.7867	9.425	24.0167	695.35	7.9967	22.3083
2018-10-25 00:00:00	54.3833	30.9717	0.0032	0.0034	0.0028	0.0021	8.4075	10.5883	2.9383	0.4408	8.15	6.7642	13.26	36.7167	671.908	7.985	21.925
2018-11-02 00:00:00	48.1917	30.6067	0.0018	0.0014	0.0014	0.0024	9.43	9.6158	1.2758	0.3817	5.6158	5.4458	10.705	33.325	596.633	8.1183	19.8833
2018-11-03 00:00:00	45.7833	30.38	0.0021	0.0018	0.0017	0.0023	9.345	9.2883	1.3092	0.3133	4.8617	5.2992	10.3567	29.4417	603.133	8.0833	20.475
2018-11-04 00:00:00	38.5917	30.3592	0.0025	0.0024	0.0021	0.002	9.235	7.585	1.0125	0.2126	4.7658	4.3	8.36	28.9417	575.767	8.1292	20.7833
2018-11-05 00:00:00	34.4583	30.3275	0.003	0.003	0.0025	0.0017	8.865	6.82	0.9067	0.1836	4.9267	3.8625	7.5067	27.4667	635.725	5.4542	14.0417
2018-11-06 00:00:00	42.025	30.4692	0.0029	0.003	0.0025	0.0027	8.925	8.0342	1.7775	0.2735	5.3642	4.9067	9.5725	39.075	626.767	8.085	20.3833
2018-11-07 00:00:00	63.35	31.7233	0.0023	0.0022	0.0019	0.0041	9.27	10.2242	4.61	0.5352	6.4475	7.4183	14.5942	75.9583	430.925	8.0833	17.3417
2018-11-08 00:00:00	48.6	31.0592	0.002	0.0017	0.0017	0.0045	9.575	7.8258	3.5517	0.4372	6.0275	5.6875	11.2192	40.8667	394.433	8.0542	16.4917
2018-11-09 00:00:00	38.7833	31.0808	0.0019	0.0016	0.0016	0.0045	9.83	6.59	3.5592	0.4425	6.5917	5.0758	10.0608	16.5833	485.183	7.9858	17.0083
2018-11-10 00:00:00	32.275	30.25	0.0022	0.002	0.0018	0.0041	10.055	5.1308	2.0967	0.2727	5.1617	3.6125	7.1225	23.7833	537	7.9258	17.3583
2018-11-11 00:00:00	33.45	31.1342	0.0019	0.0016	0.0016	0.0025	9.605	6.3717	3.0158	0.3261	6.1717	4.6925	9.2225	21.3333	603.8	7.9617	18.1833
2018-11-12 00:00:00	28.7	30.7483	0.0013	0.0008	0.0011	0.0014	9.815	5.5733	1.5208	0.2311	6.7992	3.5483	6.9542	26.2917	623	7.9925	18.3333
2018-11-13 00:00:00	28.3083	30.9683	0.0012	0.0007	0.001	0.0015	9.845	5.7967	1.1542	0.2718	6.1267	3.4775	6.8583	21.55	639.675	8.07	18.5833
2018-11-14 00:00:00	28.7417	31.315	0.001	0.0004	0.0007	0.0014	9.84	5.91	1.6292	0.2634	4.2158	3.7717	7.4092	16.525	658.2	8.0725	18.525
2018-11-15 00:00:00	28.4083	31.3883	0.0012	0.0006	0.0009	0.0014	9.82	5.7417	1.0008	0.2523	4.6933	3.3725	6.6425	24.7667	649.75	8.0233	18.4833
2018-11-16 00:00:00	35.3417	32.0242	0.001	0.0004	0.0007	0.0015	9.88	6.9892	2.3342	0.345	4.5842	4.6633	9.1833	26.8833	628.892	8.0183	18.175
2018-11-17 00:00:00	32.3917	31.8033	0.0002	0.0007	0.0001	0.0014	9.94	6.6417	2.0142	0.3168	3.7617	4.3283	8.5192	21.275	625.967	8.0408	17.5583
2018-11-18 00:00:00	50.1833	33.6408	0.0004	0.0016	0.0005	0.0013	9.925	9.34	5.225	0.5438	5.7883	7.2808	14.3483	43.9917	527.867	8.0842	16.4417
2018-11-19 00:00:00	41.55	33.3192	0.0006	0.0017	0.0007	0.0013	10.075	7.5458	4.3483	0.5422	4.8767	5.9475	11.8142	35.7	539.283	8.0183	16.525
2018-11-20 00:00:00	35.0083	32.8333	0.0007	0.0011	0.0006	0.0021	10.17	6.4975	2.9692	0.4187	4.6775	4.7325	9.3908	20.8	562.408	7.9975	16.6
2018-11-21 00:00:00	28.25	31.9492	0.001	0.0004	0.0008	0.0028	10.365	5.27	1.5392	0.2682	4.605	3.4042	6.72	11.3167	593.692	8.005	16.9333
2018-11-22 00:00:00	29.825	31.4333	0.0002	0.0009	0.0003	0.0024	10.495	5.3608	1.3167	0.277	4.6642	3.3392	6.6058	22.8833	598.917	8.0308	16.6833
2018-11-23 00:00:00	29.1083	31.6117	0.0004	0.0009	0.0003	0.002	10.64	5.5367	1.1642	0.2651	4.2617	3.3508	6.6167	19.75	611.95	8.0317	16.6
2018-11-24 00:00:00	25.325	31.845	0.0007	0.0008	0.0006	0.002	10.59	5.3125	1.3333	0.2265	4.3108	3.3233	6.5242	9.025	614.208	7.9767	16.525
2018-11-25 00:00:00	27.35	31.5517	0.0012	0.0007	0.0009	0.0025	10.575	5.5433	1.2383	0.2783	4.2833	3.39	6.7067	16.6083	623.008	8.0842	16.8167
2018-11-26 00:00:00	28	31.3225	0.001	0.0006	0.0008	0.0023	10.595	5.5792	1.0733	0.2536	4.2667	3.3258	6.5575	14.575	633.8	8.0525	17.025
2018-11-27 00:00:00	26.15	31.33	0.0009	0.0006	0.0007	0.002	10.59	5.7533	1.2275	0.2288	5.0608	3.4908	6.8442	8.425	638.033	8.0133	17
2018-11-28 00:00:00	25.95	31.3508	0.0013	0.0008	0.001	0.0024	10.61	5.5433	1.0967	0.1893	5.275	3.3192	6.4825	10.4333	638.025	8.105	17.1667
2018-11-29 00:00:00	29.1417	31.2275	0.0013	0.0008	0.0011	0.0024	10.575	5.795	1.0825	0.2361	4.3167	3.4392	6.7533	18.3	637.7	8.0717	17.125
2018-12-07 00:00:00	27.6167	33.2708	0.0018	0.0035	0.0018	0.002	10.03	8.985	3.7858	0.4261	6.7367	6.3858	12.5292	33.7	501.817	7.2592	13.475
2018-12-08 00:00:00	18.4333	32.4158	0.0025	0.0043	0.0024	0.0025	10.43	7.3067	2.9183	0.3513	5.8375	5.1142	10.0425	20.2167	537.975	7.2458	12.6167
2018-12-09 00:00:00	10.65	31.7917	0.0028	0.0047	0.0027	0.0028	10.83	5.98	1.6017	0.2342	5.2483	3.79	7.42	14.1667	575.45	7.2383	12.1917
2018-12-10 00:00:00	35.0667	32.1808	0.0026	0.0045	0.0025	0.0034	11.025	8.0883	2.8	0.3163	5.9442	5.4442	10.6367	26.6583	584.1	7.2767	12.1167
2018-12-11 00:00:00	64.0545	33.3427	0.0023	0.0041	0.0022	0.0032	10.2491	9.8918	4.8764	0.4465	6.81	7.3855	14.4436	43.9545	488.418	7.4018	11.0818
2018-12-12 00:00:00	56.2818	32.6991	0.0026	0.0044	0.0024	0.003	10.6827	8.1909	4.0918	0.4112	7.2855	6.1409	12.0509	26.1455	538.536	7.3064	11.2727
2018-12-13 00:00:00	51.675	32.8433	0.0027	0.0046	0.0026	0.0026	11.34	7.3533	3.2308	0.3318	6.8725	5.2917	10.3625	34.7833	573.5	7.2983	11.1917
2018-12-14 00:00:00	39.0083	32.6083	0.0028	0.0047	0.0026	0.0025	10.78	7.415	2.745	0.361	6.5158	5.0783	9.9908	20.35	613.575	7.2842	11.325
2018-12-15 00:00:00	20.5833	31.8692	0.0024	0.0042	0.0023	0.0019	11.27	6.4875	1.6692	0.2329	7.0975	4.0792	7.965	25.0333	624.625	7.3117	11.925
2018-12-16 00:00:00	18.6417	32.2608	0.0023	0.004	0.0022	0.0019	11.23	6.6725	2.01	0.2027	8.1592	4.3425	8.4317	25.0833	639.675	7.305	12.1833
2018-12-17 00:00:00	18.5333	33.0942	0.0022	0.0039	0.0021	0.0017	10.8375	6.8983	1.9983	0.3182	5.5317	4.4467	8.7508	38.325	626.75	7.3183	11.7167
2018-12-18 00:00:00	25.7667	31.9658	0.002	0.0037	0.0019	0.0015	10.65	6.6958	0.5367	0.0466	2.0108	3.6158	6.9025	66.3083	418.058	7.4825	8.7833
2018-12-19 00:00:00	32.325	32.595	0.0016	0.0032	0.0016	0.0011	10.29	6.44	0.6292	0.1025	2.5625	3.535	6.8033	33.625	527.867	7.3817	10.1667
2018-12-20 00:00:00	52.7583	33.5767	0.001	0.0023	0.0011	0.0009	9.8417	9.1583	3.2008	0.2845	5.8592	6.1792	12.0058	41.975	575.117	7.3667	12.6333

## Sheet: site 3
time	COD(mg/L)	oil pollutants(mg/L)	Pb(mg/L)	Cr(mg/L)	Cd(mg/L)	As(mg/L)	DO(mg/L)	CODmn(mg/L)	NH4-N(mg/L)	TP(mg/L)	TN(mg/L)	flow velocity(m/s)	flow rate(m3/s)	Turbidity(NTU)	Conductivity(μm/cm)	pH	water temperature(℃)
2018-01-22 00:00:00	42.1	54.9633	0.0002	0.0003	0.0001	0.0025	11.2833	6.3867	10.15	6.92	0.5857	27.1333	1315.13	4.1133	7.7333	7.7267	10.3667
2018-01-23 00:00:00	37.1333	53.5633	0.0001	0.0002	0.0002	0.0021	10.0483	6.7133	9.0783	5.245	0.503	30.6833	1451.83	3.545	6.6817	7.695	10.55
2018-01-24 00:00:00	39.8833	53.36	0.0004	0.0005	0.0002	0.002	11.2683	6.6567	9.8767	5.0417	0.5203	21.45	1928.38	3.7033	7.0067	7.78	9.7167
2018-01-25 00:00:00	43.5833	52.605	0.0006	0.0007	0.0003	0.0022	12.7933	7.5017	10.285	5.6217	0.546	17.0833	1989.58	3.925	7.4583	7.7867	7.65
2018-01-26 00:00:00	44.8167	52.8367	0.0004	0.0004	0.0003	0.0017	9.4317	8.8017	9.5067	3.805	0.3907	19.9	2036.47	2.8217	5.3633	7.745	7.6167
2018-01-27 00:00:00	44.7667	52.3633	0.0003	0.0005	0.0001	0.0018	8.8867	8.3083	9.2983	4.285	0.4117	28.75	1941.42	2.9283	5.5417	7.6767	8.3
2018-01-28 00:00:00	41.7167	52.1917	0.0004	0.0004	0.0002	0.0017	9.0733	8.845	8.7417	3.7633	0.4063	22.3667	1955.75	2.9017	5.5	7.6317	8.0167
2018-01-29 00:00:00	42.4167	52.2083	0.0003	0.0003	0.0002	0.0018	10.5467	8.8567	9.0767	4.035	0.4213	24.7333	1975.28	3.06	5.8283	7.615	8.7167
2018-01-30 00:00:00	42.8333	51.5567	0.0003	0.0003	0.0002	0.0018	10.5217	8.9933	8.9167	4.2917	0.4137	27.6667	1890.63	3.01	5.74	7.5933	8.6667
2018-01-31 00:00:00	36.4667	52.2167	0.0002	0.0003	0.0003	0.0017	9.4817	8.9917	8.7383	3.9117	0.4217	25.5167	1707.05	3.015	5.7167	7.6383	9.15
2018-02-01 00:00:00	37.0667	53.2217	0.0002	0.0003	0.0003	0.0017	9.04	8.96	8.7817	3.925	0.4508	25.55	1587.25	3.1783	5.9933	7.7433	8.9667
2018-02-01 00:00:00	37.0667	53.2217	0.0002	0.0003	0.0003	0.0017	9.04	8.96	8.7817	3.925	0.4508	25.55	1587.25	3.1783	5.9933	7.7433	8.9667
2018-02-02 00:00:00	50.85	53.44	0.0002	0.0003	0.0002	0.0023	10.4983	8.4133	11.1117	6.1783	0.5887	23.35	1540.4	4.0967	7.685	7.785	9.25
2018-02-03 00:00:00	50.9167	54.2317	0.0003	0.0004	0.0003	0.0024	12.9233	9.0217	10.7817	6.5017	0.7745	18.8667	1429.7	5.355	10.0133	7.7717	8.2167
2018-02-04 00:00:00	46.5	53.5433	0.0004	0.0004	0.0003	0.0022	12.705	8.97	10.325	5.7233	0.6295	15.8833	1455.72	4.4417	8.375	7.4717	8.25
2018-02-05 00:00:00	43.2667	53.9333	0.0003	0.0003	0.0003	0.0022	11.8883	8.5633	10.345	5.765	0.6442	16.6333	1604.18	4.5	8.45	7.4733	8.85
2018-02-06 00:00:00	42.4	53.9067	0.0003	0.0003	0.0003	0.0023	11.0783	8.1283	10.6667	5.975	0.7383	18.7167	1671.87	5.0533	9.41	7.695	9.1833
2018-02-07 00:00:00	45.45	53.7483	0.0003	0.0003	0.0003	0.0021	10.735	8.71	10.595	5.31	0.6567	14.95	1376.28	4.53	8.4667	7.78	8.7833
2018-02-08 00:00:00	41.3167	53.3567	0.0005	0.0004	0.0004	0.0021	9.5967	8.4033	9.5867	5.4117	0.5347	17.9333	1684.9	3.725	6.9867	7.7683	9.4
2018-02-09 00:00:00	43.5167	54.3567	0.0004	0.0003	0.0003	0.0021	10.7617	7.4	10.1367	5.4433	0.5332	16.55	1600.28	3.7617	7.095	7.7383	10.2
2018-02-10 00:00:00	45.0667	53.69	0.0002	0.0002	0.0003	0.0019	9.57	7.5483	10.1233	4.4333	0.511	18.9667	1625.02	3.5733	6.72	7.69	10.7667
2018-02-11 00:00:00	38.2667	53.6733	0.0004	0.0003	0.0005	0.0013	9.0617	8.9333	8.7217	2.46	0.335	15.0833	1746.1	2.4583	4.7067	7.7467	10.0833
2018-02-12 00:00:00	36.1833	54.14	0.0004	0.0002	0.0005	0.0013	7.7633	8.8033	8.4633	2.035	0.3345	16.1	1744.8	2.4033	4.5617	7.7333	10.2333
2018-02-13 00:00:00	31.35	53.8317	0.0005	0.0003	0.0006	0.0012	7.75	8.8533	7.9817	1.8367	0.3353	15.0667	1701.83	2.405	4.5683	7.7883	10.4833
2018-02-14 00:00:00	33.5833	53.7917	0.0006	0.0002	0.0007	0.0012	8.3117	8.0533	8.21	1.965	0.3253	15.4667	1727.87	2.3667	4.5167	7.7883	11.4
2018-02-15 00:00:00	40.05	54.4167	0.0003	0.0001	0.0005	0.0014	9.3267	7.14	8.8617	2.495	0.5765	14.3167	1712.27	3.9733	7.4217	7.7567	11.3833
2018-02-16 00:00:00	38.45	54.7167	0.0004	0.0002	0.0005	0.0013	10.4467	7.745	8.3867	2.135	0.366	13.4833	1770.87	2.71	5.2017	7.8	10.9667
2018-02-17 00:00:00	36.7	54.6433	0.0007	0.0004	0.0008	0.0012	9.9817	8.0517	8.0583	1.8433	0.3332	15.45	1755.22	2.485	4.785	7.8167	12.4167
2018-02-18 00:00:00	36.3333	54.475	0.0004	0.0002	0.0005	0.0012	9.4133	7.1267	8.015	1.7133	0.3357	16.15	1885.42	2.4767	4.755	7.765	12.05
2018-02-19 00:00:00	52.9833	54.4683	0.0001	0.0002	0.0002	0.0016	9.1967	7.0583	10.2717	3.3567	0.4542	41.1	1502.62	3.2067	6.0467	7.7083	10.5833
2018-02-20 00:00:00	47.4667	55.11	0.0002	0.0001	0.0004	0.0014	9.85	7.49	10.3	2.65	0.4857	37.8667	1333.33	3.43	6.4667	7.7367	11.0333
2018-02-21 00:00:00	41.42	54.33	0.0004	0.0001	0.0005	0.0014	8.866	8.232	8.134	2.412	0.3532	34.56	1220.32	2.564	4.89	7.726	10.94
2018-02-22 00:00:00	33.1333	54.5783	0.0007	0.0004	0.0008	0.0012	9.2883	8.5	7.4667	1.8367	0.3098	24.55	1339.85	2.31	4.4517	7.76	11.95
2018-02-23 00:00:00	27.8167	54.6183	0.0011	0.0007	0.0011	0.0012	8.1433	8.2233	7.2767	1.845	0.3217	21.2	1430.98	2.34	4.4567	7.7467	13.05
2018-02-24 00:00:00	25.8	54.5933	0.001	0.0006	0.001	0.0012	8.08	7.355	7.3817	1.725	0.3187	21.0333	1574.23	2.3167	4.4167	7.72	14.1833
2018-02-25 00:00:00	31.9833	54.1633	0.0009	0.0005	0.001	0.0013	8.1967	7.2917	8.0733	2.155	0.342	19.1667	1639.33	2.4667	4.69	7.7	13.7
2018-02-26 00:00:00	26.3	54.6333	0.0011	0.0007	0.0011	0.0012	10.015	7.6883	7.76	1.9433	0.3332	17.9	1721.37	2.4867	4.7883	7.7033	13.9333
2018-02-27 00:00:00	25.8333	54.6383	0.0012	0.0008	0.0012	0.0012	10.6717	6.9333	8.275	1.8383	0.347	25.9333	1811.2	2.6	5.0133	7.6583	15.05
2018-02-28 00:00:00	40.0167	55.165	0.0013	0.0008	0.0012	0.0017	7.85	8.0383	10.63	3.7367	0.5425	101	811.85	3.7	6.885	7.7633	13.0333
2018-03-01 00:00:00	40.3333	54.9233	0.001	0.0006	0.001	0.0014	6.535	8.2617	8.705	2.555	0.3888	47.4833	900.383	2.6883	5.0333	7.7283	12.3833
2018-03-02 00:00:00	46.6833	54.93	0.0008	0.0004	0.0009	0.0015	7.8317	8.1417	9.1817	2.9983	0.4167	50.5833	926.45	2.915	5.48	7.7067	11.9167
2018-03-03 00:00:00	40.7167	55.4417	0.0009	0.0005	0.0009	0.0015	9.1017	7.4817	8.7417	2.9133	0.4183	34.3833	1039.08	2.98	5.6367	7.695	13.0833
2018-03-04 00:00:00	36.6167	55.7217	0.0011	0.0007	0.0011	0.0015	9.3317	6.2917	9.0917	3.0233	0.4328	37.9667	1181	3.0767	5.825	7.6183	15.2
2018-03-05 00:00:00	73.5167	55.5783	0.0012	0.0007	0.0011	0.0015	5.485	8.3583	11.1483	2.9367	0.4598	154.083	640.633	3.09	5.7083	7.8917	12.9167
2018-03-06 00:00:00	50.95	56.155	0.0008	0.0004	0.0008	0.0016	7.255	7.6483	9.9617	3.3817	0.4783	48.8167	848.967	3.275	6.1067	7.7867	12.0667
2018-03-07 00:00:00	50.3	56.2783	0.0005	0.0002	0.0006	0.0019	8.5633	7.4683	10.0217	4.4267	0.495	51.4333	843.117	3.4333	6.4333	7.7633	11.3667
2018-03-08 00:00:00	47.7333	56.1267	0.0007	0.0003	0.0007	0.0018	8.9083	7.6117	9.995	4.1967	0.535	41.9	934.9	3.6983	6.9167	7.8167	11.8333
2018-03-09 00:00:00	40.55	56.5633	0.0006	0.0003	0.0007	0.0018	9.4833	6.9333	9.1067	4.09	0.5028	26.35	1045.58	3.52	6.62	7.6533	12.5
2018-03-10 00:00:00	35.05	56.64	0.0007	0.0004	0.0007	0.002	12.265	5.9183	9.315	5.015	0.539	21.2667	1269.55	3.86	7.3217	7.54	13.9833
2018-03-11 00:00:00	38.0167	56.755	0.0007	0.0004	0.0008	0.0023	12.8033	4.4317	10.09	6.26	0.6207	17.8	1425.8	4.3933	8.2917	7.555	15.5167
2018-03-12 00:00:00	38.24	56.594	0.0009	0.0005	0.0009	0.0024	11.772	3.378	10.376	6.548	0.673	15.42	1493.76	4.674	8.76	7.504	16.64
2018-03-13 00:00:00	39.65	58.1383	0.0011	0.0007	0.0011	0.0026	14.06	3.12	11.09	7.3883	0.707	15.7667	1597.67	4.9817	9.3833	7.54	17.7
2018-03-14 00:00:00	39.3167	57.7417	0.0013	0.0009	0.0013	0.0023	13.0933	3.3467	10.3367	6.385	0.7177	14.6667	1686.18	5.0083	9.3983	7.5467	18.35
2018-03-15 00:00:00	51.3333	58.2883	0.0013	0.0008	0.0012	0.0025	13.18	3.2867	12.0917	6.8667	0.7982	79.8833	1451.83	5.5117	10.305	7.5617	18.4
2018-03-16 00:00:00	79.8167	57.525	0.0013	0.0009	0.0013	0.0012	4.852	6.12	13.265	2.006	0.3274	93.1333	880.217	1.9733	3.91	7.645	15.4833
2018-03-17 00:00:00	47.2	57.2967	0.0012	0.0007	0.0011	0.0014	8.4917	5.9517	7.68	2.8	0.4505	32.0833	1118.48	1.2517	2.8133	7.6333	15.1333
2018-03-18 00:00:00	43.5333	57.3817	0.0009	0.0005	0.0009	0.0014	8.9817	4.955	6.855	2.4883	0.5348	28.3167	1142.58	0.4467	1.3783	7.62	15.4833
2018-03-19 00:00:00	42.5333	58.31	0.0006	0.0003	0.0007	0.0014	9.185	4.8383	6.5617	2.7067	0.5867	26.0333	1196.62	0.1483	0.8683	7.5883	14.4667
2018-03-20 00:00:00	40.2167	57.6167	0.0004	0.0001	0.0005	0.0016	9.7617	4.8217	7.1367	3.2683	0.6387	24.3667	1235.7	1.6217	3.315	7.5717	13.8
2018-03-21 00:00:00	32.2833	57.685	0.0006	0.0002	0.0006	0.0016	10.6583	4.85	6.445	3.4817	0.6707	22.1167	1244.8	1.1567	2.8583	7.5717	14.4833
2018-03-22 00:00:00	27.4	57.7783	0.0007	0.0004	0.0007	0.0015	11.0167	4.5767	5.9117	3.105	0.6258	16.9	1378.92	0.6433	1.8417	7.57	15.0333
2018-03-23 00:00:00	26.9833	58.2133	0.0007	0.0004	0.0008	0.0017	10.9833	3.635	6.1467	3.8033	0.6703	15.8167	1485.67	0.865	2.3083	7.5533	16.3333
2018-03-24 00:00:00	25.0667	58.53	0.0009	0.0005	0.0009	0.0017	11.425	2.535	6.4517	3.8633	0.77	11.25	1718.78	1.2	3.0417	7.5367	17.9
2018-03-25 00:00:00	22.4	57.7867	0.0011	0.0007	0.0011	0.0016	11.6767	2.3083	6.2683	3.5883	0.7223	10.2333	1768.22	1.0183	2.6483	7.4933	18.8333
2018-03-26 00:00:00	20.0167	58.375	0.0015	0.001	0.0014	0.0015	11.225	2.9467	6.005	2.94	0.5202	11.9667	1835.93	0.7567	1.9467	7.49	19.5167
2018-03-27 00:00:00	19.3833	59.1217	0.0017	0.0012	0.0016	0.0015	11.0183	3.0017	6.1017	2.9217	0.5848	12.2167	1766.95	0.8833	2.255	7.485	20.15
2018-03-28 00:00:00	38.2	58.7767	0.0018	0.0012	0.0016	0.0017	11.6283	2.165	6.515	3.7017	0.7372	7.9167	1901.05	1.2867	3.17	7.5017	20.7667
2018-03-29 00:00:00	35.0833	60.0167	0.0018	0.0012	0.0016	0.0017	12.1067	2.0783	6.84	3.9017	0.8023	7.85	1988.28	1.5983	3.8283	7.5033	20.6667
2018-03-30 00:00:00	33.2333	59.4467	0.0016	0.001	0.0014	0.0017	11.3717	2.5017	6.6267	3.655	0.6628	9.8333	2001.3	1.3967	3.3017	7.5033	19.6167
2018-03-31 00:00:00	32.9333	60.845	0.0018	0.0013	0.0017	0.0019	11.4617	3.34	7.6567	4.255	0.7273	10	2027.38	2.3983	5.2617	7.5367	20.15
2018-04-01 00:00:00	30.65	62.165	0.0023	0.0017	0.0021	0.0017	10.74	3.7433	6.19	3.78	0.777	6.8	1591.15	1.8383	4.2533	7.62	21.2
2018-04-02 00:00:00	26.2833	60.2383	0.0025	0.0018	0.0022	0.0017	11.4233	3.4667	6.6233	3.5233	0.721	6.5667	2055.98	1.3267	3.2233	7.5967	22.7833
2018-04-03 00:00:00	28.1833	61.2667	0.0028	0.002	0.0024	0.0017	10.915	3.835	7.1633	3.8367	0.7882	8.8667	2110.68	2.0867	4.7317	7.585	23.5167
2018-04-04 00:00:00	50.1333	62.3033	0.0019	0.0013	0.0017	0.0019	12.7233	2.73	8.615	4.8067	1.2953	12.6833	2182.3	3.7133	8.3083	7.6217	20.9167
2018-04-05 00:00:00	44.6167	61.195	0.0013	0.0008	0.0012	0.0015	9.2417	4.4	7.0383	3.0133	0.6668	44.1833	1661.47	2.135	4.7033	7.605	16.45
2018-04-06 00:00:00	43.9833	61.2083	0.0015	0.001	0.0014	0.0013	6.5767	6.4217	5.8067	2.0533	0.4518	33.5833	1044.93	0.8967	2.1433	7.6433	15.6
2018-04-07 00:00:00	35.0333	60.8233	0.0016	0.0011	0.0015	0.0012	7.9967	6.4717	4.9767	1.9217	0.3613	20.6	1335.93	0.155	0.655	7.655	16.45
2018-04-08 00:00:00	34.6667	61.2017	0.0016	0.0011	0.0015	0.0013	8.8583	5.4583	5.1583	2.18	0.3947	20.55	1554.7	0.3167	0.9917	7.6183	17.8833
2018-04-09 00:00:00	34.4783	61.595	0.0019	0.0005	0.0011	0.0015	10.3567	4.5317	5.7867	3.1517	0.5632	18	1809.9	1.4467	3.2967	7.5783	19.7833
2018-04-10 00:00:00	34.9817	62.7967	0.0019	0.0002	0.002	0.002	13.465	3.2017	7.21	4.78	1.0057	16.9667	1944	3.4317	7.4933	7.605	20.7833
2018-04-11 00:00:00	29.3833	61.6317	0.0024	0.0002	0.0013	0.0015	11.005	3.9433	6.4	3.1017	0.6705	18.1	2057.3	2.6333	5.6483	7.595	22.4333
2018-04-12 00:00:00	28.85	62.37	0.002	0.0002	0.0011	0.0016	10.28	3.335	6.29	3.4317	0.5947	18.2	1951.83	2.5433	5.405	7.5133	21.05
2018-04-13 00:00:00	29.3167	62.8867	0.0014	0.0001	0.001	0.0017	10.06	2.5217	6.3933	3.5783	0.6025	17.7833	2031.25	2.685	5.6717	7.475	19.1667
2018-04-14 00:00:00	30.4167	62.8917	0.0013	0.0002	0.0012	0.0017	10.77	3.36	6.6233	3.665	0.6923	18.25	1998.7	2.8733	6.1217	7.5417	17.7833
2018-04-15 00:00:00	27.9667	60.8633	0.002	0.0002	0.0008	0.0014	9.305	5.7717	6.0983	2.5533	0.4893	17.9833	2056	2.2667	4.7717	7.735	18.7333
2018-04-16 00:00:00	31.4333	62.42	0.0017	0.0003	0.0013	0.0015	10.8933	3.74	6.8533	2.885	0.6883	17.8667	2200.53	3.0783	6.51	7.5617	20.1333
2018-04-17 00:00:00	32.0667	62.655	0.0016	0.0001	0.002	0.0019	13.435	2.805	6.9867	4.6683	0.7323	17.9333	2023.45	3.235	6.8467	7.555	20.4
2018-04-18 00:00:00	31.55	62.5067	0.0021	0.0003	0.0017	0.0019	12.2367	3.2867	7.6933	4.6383	0.8497	17.0667	2190.1	3.89	8.2033	7.6383	21.8667
2018-04-19 00:00:00	22.4333	62.9583	0.0026	0.0001	0.0009	0.0013	9.6967	4.3133	6.2533	2.3817	0.627	17.2	2101.58	2.4667	5.29	7.6267	22.7833
2018-04-20 00:00:00	19.0333	62.6683	0.0029	0.0002	0.0007	0.0013	8.8433	4.7267	6.1683	2.0783	0.4742	19.4833	2029.95	2.4317	5.0667	7.5717	23.2
2018-04-21 00:00:00	18.0667	63.3833	0.0027	0.0001	0.0008	0.0015	9.325	3.92	6.3683	2.9517	0.5363	21.6167	1946.63	2.605	5.4633	7.5633	23.0833
2018-04-22 00:00:00	24.45	63.98	0.0023	0.0002	0.0005	0.0014	8.4517	2.9317	6.6017	2.44	0.5232	24.75	1777.37	2.845	5.8983	7.5383	22.3667
2018-04-23 00:00:00	39.4	63.8967	0.0019	0.0002	0.0004	0.0015	7.8817	3.5083	7.1667	2.725	0.5242	54.1667	1095.05	3.4233	6.9917	7.565	19.65
2018-04-24 00:00:00	28.35	63.385	0.0019	0.0003	0.0003	0.0013	5.7567	4.5233	5.8233	2.0433	0.438	31.4833	994.167	1.89	4.0083	7.52	18.9833
2018-04-25 00:00:00	22.0833	63.915	0.0022	0.0004	0.0005	0.0012	5.0833	4.56	5.38	1.635	0.3798	18.6	1257.8	1.6283	3.455	7.58	20.5667
2018-04-26 00:00:00	19.1167	63.9633	0.002	0.0003	0.0002	0.0012	6.3167	2.9283	5.5567	1.86	0.418	21.3667	1438.8	1.8433	3.9067	7.45	21.4
2018-04-27 00:00:00	20.3833	63.8283	0.0021	0.0002	0.0001	0.0013	6.8833	2.9333	5.9167	2.025	0.4262	21.3	1583.33	2.1867	4.5583	7.4517	21.9
2018-04-28 00:00:00	22.3167	64.335	0.0026	0.0002	0.0001	0.0012	6.7483	3.2133	6	2	0.4352	19.2667	1738.3	2.2667	4.72	7.48	23.6833
2018-04-29 00:00:00	21.7333	64.6917	0.0027	0.0001	0.0001	0.0012	6.9567	2.66	6.4217	1.9733	0.462	21.1833	1798.17	2.665	5.4983	7.4983	24.2167
2018-04-30 00:00:00	21.3333	64.895	0.0028	0.0001	0.0004	0.0013	7.8783	2.8583	6.7	2.1517	0.4783	23.0167	1832.03	2.9417	6.0367	7.5467	24.5167
2018-05-01 00:00:00	28.5833	64.6933	0.0029	0.0002	0.0003	0.0012	6.725	2.9317	7.2867	2.0083	0.475	64.2167	1737.63	3.49	7.075	7.71	24.7
2018-05-02 00:00:00	47.3167	65.6567	0.0029	0.0002	0.0005	0.0012	5.0967	3.925	7.07	1.8517	0.4248	80.4333	842.45	3.3533	6.7583	7.55	23.3333
2018-05-03 00:00:00	30.4833	66.5067	0.0029	0.0001	0.0004	0.0012	5.3117	4.3483	6.4233	1.8383	0.3802	29.6167	1138.7	2.6983	5.4833	7.535	23.1667
2018-05-04 00:00:00	30.5667	66.0783	0.003	0.0001	0.0001	0.0013	6.1833	4.135	6.3617	1.926	0.3272	25.4333	1272.15	2.6367	5.31	7.5067	23.8833
2018-05-05 00:00:00	32.9667	66.3033	0.0027	0.0002	0.0004	0.0012	6.5367	4.0017	6.765	1.5883	0.3848	56.0167	1131.52	3.045	6.1383	7.52	23
2018-05-06 00:00:00	75.2833	67.1067	0.0029	0.0006	0.0016	0.0011	1.3567	5.835	8.5917	1.3117	0.4257	335.333	451.2	4.9233	9.735	7.5983	22.25
2018-05-07 00:00:00	64.5	66.4933	0.0029	0	0.0015	0.001	1.82	6.4767	6.8733	0.9567	0.2437	158.167	516.267	3.1967	6.2833	7.59	21.2667
2018-05-08 00:00:00	38.4333	67.1283	0.0026	0.0002	0.0005	0.0014	5.09	4.8417	7.5483	2.4083	0.3812	50.8667	720.717	3.8333	7.63	7.545	21.6833
2018-05-09 00:00:00	22.6833	67.965	0.0022	0.0002	0.0003	0.0014	7.4167	2.61	7.4183	2.56	0.5075	29.6167	957.683	3.7117	7.5233	7.4867	22.5167
2018-05-10 00:00:00	21.2	67.6417	0.0023	0.0001	0.0003	0.0013	7.645	2.85	6.86	2.4567	0.4568	20.8667	1167.97	3.1433	6.3933	7.5183	22.6667
2018-05-11 00:00:00	20.7667	68.2567	0.0023	0.0001	0.0002	0.0014	6.9517	2.7533	7.005	2.62	0.4705	20.3167	1394.55	3.3033	6.7167	7.455	23.0167
2018-05-12 00:00:00	18.1	69.1383	0.0026	0	0.0002	0.0012	6.1983	3.6333	6.6433	1.88	0.41	21.5667	1606.78	2.9033	5.8967	7.55	23.2833
2018-05-13 00:00:00	18.1667	69.105	0.0031	0.0001	0.0001	0.0012	6.3867	4.7617	6.83	1.815	0.3937	19.8167	1699.23	3.08	6.2133	7.6317	24.3333
2018-05-14 00:00:00	20.7333	66.0867	0.0035	0.0002	0.0002	0.0013	6.9267	4.5983	7.37	2.0133	0.3802	22.15	1764.03	3.4883	6.9767	7.6083	26.4667
2018-05-15 00:00:00	22.6833	58.805	0.0041	0.0003	0.0002	0.0012	6.1417	5.4217	7.69	1.905	0.3587	25.6167	1828.1	3.9433	7.81	7.71	27.6
2018-05-16 00:00:00	25.2333	59.7717	0.0045	0.0002	0.0001	0.0012	6.2683	6.0783	7.2333	1.8317	0.3602	21.6667	1833.35	3.4483	6.8783	7.8367	28.4
2018-05-17 00:00:00	27.7333	60.2267	0.0027	0.0004	0.0002	0.0014	6.6	3.44	7.9367	2.615	0.4737	29	1171.87	4.2033	8.41	7.5483	26.5833
2018-05-18 00:00:00	26.8667	60.275	0.0008	0.0003	0.0003	0.0015	6.625	2.765	7.6983	3.1367	0.496	52.7	967.783	4.005	8.0633	7.485	26.1833
2018-05-19 00:00:00	24.0667	59.1817	0.0008	0.0001	0.0007	0.0012	4.255	4.3867	6.8967	1.7933	0.3162	75.7167	750.667	3.16	6.29	7.585	24.4833
2018-05-20 00:00:00	24.2167	60.99	0.0003	0.0001	0.0004	0.0014	5.685	2.57	6.9333	2.8217	0.4633	27.1333	1012.38	3.185	6.4817	7.5717	23.1833
2018-05-21 00:00:00	23.3667	60.6833	0.0003	0.0001	0.0001	0.0016	6.8067	2.47	6.69	3.3817	0.501	23.9667	1061.87	2.95	6.0733	7.5417	22.2333
2018-05-22 00:00:00	22.6167	61.1917	0.0004	0.0001	0.0002	0.0017	7.0833	2.2033	6.4767	3.6667	0.5442	21.3333	1157.57	2.7233	5.6967	7.54	22.3
2018-05-23 00:00:00	24.4667	61.065	0.0005	0.0002	0.0002	0.0017	7.3283	2.9033	6.78	3.685	0.603	20.1	1345.07	3.0233	6.32	7.5783	23.4667
2018-05-24 00:00:00	24.3667	61.3783	0.0003	0.0001	0.0004	0.0017	8.015	2.8567	6.6967	3.905	0.6545	19.4667	1427.12	2.9383	6.2067	7.5733	23.8
2018-05-25 00:00:00	23.2667	60.8233	0.0001	0.0001	0.0005	0.0017	8.0933	2.4283	6.8517	3.895	0.6327	22.05	1592.45	3.0883	6.47	7.5483	23.8833
2018-05-26 00:00:00	27.3833	61.0867	0.0003	0.0001	0.0003	0.0016	7.6917	2.4267	6.835	3.3483	0.5883	23.9167	1154.3	3.07	6.3917	7.5833	22.75
2018-05-27 00:00:00	21.35	61.2683	0.0006	0.0002	0.0004	0.0016	7.86	3.1367	7.0167	3.5883	0.5812	21.3833	1352.88	3.2433	6.7117	7.6167	24.3167
2018-05-28 00:00:00	19.15	61.5883	0.0003	0.0001	0.0005	0.0016	8.4133	2.4267	6.4733	3.5867	0.573	19.9833	1561.22	2.7183	5.7117	7.555	24.9333
2018-05-29 00:00:00	18.9833	61.2483	0.0004	0.0001	0.0009	0.0016	9.4533	2.535	6.5317	3.4517	0.574	19.7333	1723.97	2.8133	5.8883	7.4933	24.6667
2018-05-30 00:00:00	22.55	61.6967	0.0007	0.0003	0.0007	0.0017	9.0683	2.8583	7.6333	3.925	0.6653	20.0167	1756.52	3.8133	7.87	7.5783	25.1833
2018-05-31 00:00:00	23.0333	62.275	0.0007	0.0001	0.0004	0.0014	7.9933	3.6767	6.5633	2.7867	0.5008	19.7667	1807.3	2.815	5.8217	7.6083	25.2833
2017-06-01 00:00:00	6	29.732	0.0018	0.0038	0.0017	0.0012	8.746	8.804	4.632	0.55	0.1156	19.94	652.5	5.34	2.028	7.414	27.12
2017-06-02 00:00:00	26.7833	29.5633	0.0046	0.0025	0.0017	0.0019	15.295	2.28	8.61	2.0083	0.3327	40.8833	1623.7	3.45	1.31	7.31	28.6667
2017-06-03 00:00:00	27.8833	29.5217	0.0047	0.0025	0.0017	0.0025	17.8	1.7883	8.8983	2.19	0.3648	45.1167	1596.35	4.05	1.5383	7.29	28.4667
2017-06-04 00:00:00	26.55	29.4883	0.0046	0.0022	0.0016	0.0014	13.4367	1.6167	8.6817	2.275	0.3847	49.2833	1625.02	3.4	1.2917	7.2733	27.1
2017-06-05 00:00:00	35	29.6767	0.0053	0.0015	0.0014	0.0013	13.0417	2.0967	8.8783	2.295	0.382	98.7333	1407.55	9.6183	3.6567	7.325	23.5333
2017-06-06 00:00:00	32.95	29.84	0.005	0.0013	0.0013	0.0025	15.145	2.1733	8.545	4.6283	0.5342	135.667	1046.87	6.9167	2.6283	7.3317	22.35
2017-06-07 00:00:00	25.8	29.785	0.0043	0.0016	0.0013	0.0015	12.3517	1.2733	7.8533	3.7667	0.516	307.167	1161.47	6.8	2.5867	7.31	24.1
2018-06-08 00:00:00	22.05	64.83	0.0014	0	0	0.0012	6.6867	4.3383	6.6767	1.5917	0.3577	25.9167	2096.38	2.905	5.8483	7.6633	27.85
2018-06-09 00:00:00	34.55	64.275	0.0008	0.0001	0.0008	0.0011	5.1317	4.3767	6.98	1.5833	0.3543	96.65	1080.75	3.2767	6.5467	7.5117	24.9833
2018-06-10 00:00:00	31.2	64.68	0.0008	0.0001	0.0008	0.0012	4.1383	4.0067	6.5683	1.8717	0.36	51.6	854.833	2.8467	5.7433	7.5233	25.2833
2018-06-11 00:00:00	24.8833	64.26	0.0008	0.0001	0.0002	0.0014	6.2683	3.2383	6.4583	2.6883	0.4182	30.7667	1061.85	2.72	5.5583	7.54	26.1667
2018-06-12 00:00:00	21.7833	65.545	0.0011	0.0001	0.0003	0.0015	7.64	2.9817	6.4983	2.97	0.4583	27.4833	1333.35	2.7633	5.6783	7.4817	27.7
2018-06-13 00:00:00	22.9833	66.325	0.0012	0.0002	0.0004	0.0016	8.0383	2.8433	6.7467	3.4667	0.5118	29.3667	1597.67	2.9883	6.1617	7.5633	27.9167
2018-06-14 00:00:00	25.8833	67.0183	0.0013	0.0001	0.0003	0.0016	7.0967	2.885	7.1017	3.3583	0.578	23.2333	1776.03	3.37	6.9467	7.54	28.3833
2018-06-15 00:00:00	23.2167	66.4183	0.0016	0.0001	0.0002	0.0013	6.1433	3.895	6.5367	2.3417	0.401	28.2667	1899.75	2.815	5.7183	7.5117	28.55
2018-06-16 00:00:00	22.1333	68.0517	0.0016	0.0001	0.0004	0.0013	6.06	4.4917	6.4383	2.2933	0.3925	25.2333	2040.38	2.6983	5.4917	7.6333	28.1
2018-06-17 00:00:00	24.3167	66.5583	0.0014	0.0002	0.0002	0.0013	6.0233	3.9317	6.4917	1.9567	0.3468	33.7167	2039.07	2.74	5.5267	7.59	27.7667
2018-06-18 00:00:00	24.15	67.8033	0.0017	0.0001	0.0005	0.0012	5.0567	4.4367	6.4517	1.6183	0.3238	37.35	2190.13	2.7183	5.4617	7.5733	28.4333
2018-06-19 00:00:00	26.9333	67.8983	0.0011	0.0002	0.0005	0.0013	5.24	3.2833	6.7867	2.0817	0.3573	35.5833	1905.62	3.0567	6.1333	7.4783	27.15
2018-06-20 00:00:00	30.6833	64.2283	0.0009	0.0001	0.0002	0.0015	5.975	2.7133	6.775	3.1083	0.4528	29.7667	1240.88	2.9767	6.0917	7.4017	26.0333
2018-06-21 00:00:00	24.8667	59.07	0.001	0.0002	0.0003	0.0014	5.6183	3.205	5.945	2.5883	0.4155	26.4833	1597.65	2.2283	4.625	7.4733	27.0333
2018-06-22 00:00:00	24.4833	58.45	0.0007	0.0002	0.0002	0.0015	6.9917	2.8717	6.0133	2.9017	0.4157	22.6333	1776.08	2.3017	4.77	7.44	26.6167
2018-06-23 00:00:00	26.6167	59.4567	0.0005	0.0002	0.0001	0.0014	6.5917	3.4133	6.05	2.7633	0.3982	25.65	1848.97	2.325	4.7883	7.485	25.5667
2018-06-24 00:00:00	26.4	59.8717	0.001	0.0002	0.0002	0.0014	6.6317	3.9217	6.2367	2.585	0.4168	33.2167	2032.55	2.4717	5.0867	7.525	26.8333
2018-06-25 00:00:00	26.1	59.36	0.0015	0.0002	0.0005	0.0016	8.47	3.8867	6.6583	3.37	0.471	23.1667	2095.05	2.925	5.9983	7.5367	29.1667
2018-06-26 00:00:00	23.8667	59.5783	0.0019	0.0001	0.0002	0.0014	6.8733	4.0333	6.5183	2.4633	0.3985	23.55	2125.02	2.76	5.6133	7.6033	30.0667
2018-06-27 00:00:00	22.5	60.3183	0.002	0.0003	0.0002	0.0014	6.305	2.8517	6.8617	2.4733	0.4208	24.6167	2112	3.0383	6.16	7.5017	30.0167
2018-06-28 00:00:00	28.6833	61.4333	0.0012	0.0002	0.0002	0.0014	5.7917	2.475	7.025	2.415	0.4343	35.1833	1669.92	3.2917	6.6567	7.4817	28.3833
2018-06-29 00:00:00	31.6667	61.2083	0.0011	0.0001	0.0004	0.0015	5.3033	2.8283	6.7233	2.945	0.4613	40.4167	1076.82	3.0333	6.1933	7.4317	27.8333
2018-06-30 00:00:00	23.8333	62.42	0.0009	0.0002	0.0005	0.0015	5.0333	1.5767	5.985	2.8567	0.4608	19.7	1243.5	2.2817	4.77	7.44	28.1
2018-07-01 00:00:00	25.1667	62.1867	0.0011	0.0002	0.0004	0.0014	5.2817	2.32	6.1583	2.6733	0.4633	23.4833	1498.7	2.4133	5.0233	7.495	28.3
2018-07-02 00:00:00	25.55	62.4633	0.0013	0.0002	0.0003	0.0015	6.0983	2.9033	6.785	3.0033	0.4982	23.3667	1419.28	3.0733	6.3067	7.4967	28.7833
2018-07-03 00:00:00	24.8167	63.4283	0.0012	0.0001	0.0002	0.0014	5.87	2.385	6.4067	2.7267	0.4505	22.65	1648.43	2.6683	5.49	7.5017	28.7833
2018-07-04 00:00:00	33.6667	62.73	0.0017	0.0004	0.0006	0.0014	5.2333	3.15	7.1283	2.4433	0.4238	21.26	1703.13	3.215	6.5	7.61	28.6667
2018-07-05 00:00:00	56.8333	63.7667	0.0016	0.0002	0.0015	0.0011	1.725	5.56	7.0767	1.4417	0.2857	211.6	573.25	3.325	6.57	7.6583	27.9667
2018-07-06 00:00:00	64.95	64.0367	0.0019	0.0002	0.002	0.0009	0.206	6.9267	6.8433	0.775	0.1758	290	397.8	3.115	6.065	7.6533	27.5667
2018-07-07 00:00:00	44	63.9667	0.0014	0.0001	0.0012	0.0011	2.5167	5.59	6.2067	1.4367	0.2283	101.667	679.683	2.4767	4.9083	7.605	26.9167
2018-07-08 00:00:00	34.6833	64.4417	0.0011	0.0002	0.0007	0.0013	4.5267	3.785	6.8483	2.355	0.3738	47.5833	903.65	3.06	6.1567	7.58	27.4
2018-07-09 00:00:00	45.4333	65.1283	0.0017	0.0002	0.0014	0.0012	2.1133	4.8967	6.6217	1.645	0.2412	175	679.7	3.0533	5.8983	7.655	28.1667
2018-07-10 00:00:00	57.4333	66.0167	0.0018	0.0001	0.0016	0.001	1.445	5.3967	6.5783	0.8117	0.2095	273	423.5	2.8383	5.5717	7.635	28.3167
2018-07-11 00:00:00	34.85	66.15	0.0016	0.0002	0.0012	0.0011	2.6367	3.695	6.0033	1.4333	0.268	98.3333	684.25	2.2667	4.555	7.5683	29.25
2018-07-12 00:00:00	25.35	67.295	0.0014	0.0002	0.0008	0.0013	4.2	2.495	5.98	2.1033	0.3282	42.9667	901.067	2.2133	4.5133	7.5917	29.4333
2018-07-13 00:00:00	18.7333	66.9883	0.0016	0.0002	0.0005	0.0013	5.085	2.4217	6.015	2.34	0.3787	28.1667	1149.75	2.2667	4.6617	7.5433	30.35
2018-07-14 00:00:00	18.4333	68.2333	0.0019	0.0002	0.0003	0.0013	5.5733	2.9233	6.015	2.095	0.359	29.4	1410.13	2.2883	4.6817	7.55	31.1
2018-07-15 00:00:00	20.4667	67.945	0.0019	0.0002	0.0002	0.0013	6.0783	2.8733	6.2817	2.255	0.4048	24.9	1576.8	2.5567	5.235	7.5317	31.4667
2018-07-16 00:00:00	22.05	67.7867	0.002	0.0001	0.0003	0.0013	5.715	3.3283	6.325	2.185	0.375	27.5833	1705.73	2.5667	5.2317	7.625	31.35
2018-07-17 00:00:00	23.4167	69.2167	0.002	0.0001	0.0003	0.0013	5.7783	3.415	6.2617	2.245	0.3957	24.65	1839.83	2.4817	5.0833	7.6983	30.9167
2018-07-18 00:00:00	24.9667	58.1983	0.0023	0.0002	0.0003	0.0015	6.8617	4.59	6.5617	2.885	0.474	20.0167	2065.12	2.7517	5.675	7.7867	31.3833
2018-07-19 00:00:00	24.2833	48.7533	0.0025	0.0002	0.0003	0.0014	6.055	4.705	7.05	2.44	0.467	18.75	1989.6	3.2433	6.595	7.78	31.9167
2018-07-20 00:00:00	24.0167	48.395	0.0023	0.0002	0.0002	0.0015	6.4783	4.0283	7.195	3.1033	0.5175	21.1167	2019.55	3.4133	6.9667	7.71	31.8333
2018-07-21 00:00:00	20.3333	49.26	0.0023	0.0001	0.0003	0.0013	5.5683	4.1267	6.5483	2.2617	0.3815	20.3333	2088.57	2.7867	5.645	7.6917	31.4667
2018-07-22 00:00:00	20.7333	49.6267	0.0022	0.0001	0.0004	0.0013	5.42	3.77	6.455	2.1083	0.3675	21.6167	2138.03	2.6817	5.44	7.6633	31.4667
2018-07-23 00:00:00	21.2167	48.3283	0.0019	0.0002	0.0005	0.0012	4.9033	3.3033	6.4183	1.91	0.358	20.8833	2213.55	2.6067	5.2883	7.6767	30.6
2018-07-24 00:00:00	21.5333	49.5017	0.0019	0.0002	0.0004	0.0014	6.1233	3.1167	6.7567	2.5767	0.4438	21.7167	2174.52	2.9583	6.04	7.68	30.75
2018-07-25 00:00:00	20.0833	50.0033	0.0019	0.0001	0.0005	0.0012	5.1483	2.885	6.515	1.7367	0.2917	19.6167	2364.6	2.7233	5.435	7.6383	31.0333
2018-07-26 00:00:00	26.3167	50.4983	0.0016	0.0001	0.0003	0.0015	5.8417	2.23	6.41	2.9267	0.3708	27.6	1451.83	2.6517	5.385	7.5367	30.05
2018-07-27 00:00:00	59.1833	50.27	0.0018	0.0002	0.0016	0.001	2.44	5.9583	6.425	0.8967	0.1875	326.25	417.333	2.695	5.2833	7.67	28.0167
2018-07-28 00:00:00	36.9333	50.3067	0.0019	0.0003	0.0014	0.001	1.9117	5.0167	5.7683	1.0117	0.2032	93.5833	640.617	2.0117	4.0067	7.64	28.95
2018-07-29 00:00:00	27.25	51.1717	0.0018	0.0003	0.0009	0.0012	3.6033	3.5067	5.7017	1.84	0.2943	44.3667	853.517	1.9433	3.9683	7.565	30.0333
2018-07-30 00:00:00	29.7333	50.9083	0.0018	0.0003	0.0008	0.0013	4.1267	3.6017	5.8517	2.075	0.3055	84.6667	848.3	2.0683	4.2133	7.6167	29.8
2018-07-31 00:00:00	27.8667	51.1883	0.0018	0.0003	0.0007	0.0012	4.3667	3.5433	5.6767	1.9267	0.294	44.05	934.883	1.925	3.93	7.585	30.1333
2018-08-01 00:00:00	23.3667	52.62	0.0018	0.0002	0.0004	0.0014	5.32	2.8467	5.9883	2.4683	0.378	29.6833	1250	2.175	4.49	7.6583	30.9167
2018-08-02 00:00:00	20.6833	52.7167	0.002	0.0003	0.0003	0.0013	5.535	2.945	5.8983	2.3767	0.3638	29.55	1444	2.0967	4.3317	7.645	31.4833
2018-08-03 00:00:00	19.7833	52.2917	0.002	0.0003	0.0004	0.0013	5.7267	3.5167	6.245	2.43	0.3123	26.7333	1588.55	2.41	4.87	7.7433	30.8333
2018-08-04 00:00:00	20.1833	53.3167	0.0015	0.0001	0.0002	0.0015	6.1533	2.5483	6.5583	2.975	0.4462	21.5833	1440.12	2.7717	5.6867	7.625	30.0333
2018-08-05 00:00:00	42.25	53.12	0.0019	0.0003	0.0003	0.0014	5.68	3.0567	5.7683	2.5983	0.347	24.45	1473.97	1.9683	4.0667	7.6583	30.6333
2018-08-06 00:00:00	116.467	54.0983	0.0021	0.0003	0.0002	0.0015	6.2217	3.7383	6.1883	2.99	0.4123	25.85	1518.23	2.3317	4.7483	7.6967	31.3833
2018-08-07 00:00:00	123.9	54.7983	0.0022	0.0002	0.0003	0.0014	6.1467	3.685	6.495	2.5567	0.3617	18.9	1727.88	2.6517	5.3733	7.7783	32.0667
2018-08-08 00:00:00	123.9	54.8233	0.0024	0.0002	0.0003	0.0013	5.72	3.815	6.165	2.355	0.3823	23.45	1914.07	2.3367	4.7983	7.7817	32.35
2018-08-09 00:00:00	83.5	54.8083	0.0025	0.0002	0.0001	0.0014	6.445	3.5617	6.73	2.6933	0.3848	30.0833	1920.58	2.85	5.7717	7.81	32.5667
2018-08-10 00:00:00	20.0667	55.3533	0.0027	0.0002	0.0004	0.0012	5.1117	4.525	5.92	1.8717	0.3142	35.2667	1828.13	2.0783	4.2383	7.805	32.75
2018-08-11 00:00:00	27.1333	56.1917	0.0026	0.0002	0.0003	0.0012	5.5683	4.2933	6.3267	1.9017	0.3325	31.9333	1983.08	2.4717	5.0067	7.8233	32.5
2018-08-12 00:00:00	22.95	57.415	0.0025	0.0003	0.0005	0.0012	4.9633	4.4833	6.165	1.635	0.2965	31.65	1971.35	2.3083	4.6617	7.8667	31.85
2018-08-13 00:00:00	28.3667	57.185	0.002	0.0002	0.0003	0.0012	5.8117	3.9267	6.2467	1.88	0.3158	28.5667	1959.63	2.385	4.8233	7.8233	30.2167
2018-08-14 00:00:00	34.3833	58.3733	0.0019	0.0001	0.0003	0.0015	5.6983	3.795	6.3283	2.7417	0.3705	31.8333	1342.45	2.4583	5.0167	7.8067	30.2
2018-08-15 00:00:00	30.5167	58.8933	0.0021	0.0001	0.0001	0.0014	6.3333	3.6233	6.2683	2.6883	0.4437	29.4167	1714.85	2.3933	4.9717	7.82	31.3333
2018-08-16 00:00:00	34.7333	58.5633	0.0018	0.0002	0.0005	0.0015	6.1167	3.7733	6.1733	2.795	0.3962	72.7833	1328.43	2.3317	4.8067	7.7933	29.9667
2018-08-17 00:00:00	56.3	59.9767	0.0018	0.0002	0.0016	0.001	1.2467	6.08	5.8633	1.0983	0.2167	202.8	463.233	2.0733	4.1383	7.825	28
2018-08-18 00:00:00	40.9833	59.7133	0.0028	0.001	0.002	0.0008	0.062	8.26	3.3	0.1933	0.0818	22.1	99.04	1.7283	3.3517	7.9767	29.0333
2018-08-19 00:00:00	19.7667	59.8333	0.003	0.0014	0.002	0.0008	0.01	8.67	2.1267	0.12	0.0487	22.5	89.9667	1.7267	3.3067	8.0667	29.0667
2018-08-31 00:00:00	39.85	63.655	0.002	0.0004	0.0006	0.0017	8.16	4.2383	8.0017	3.8183	0.518	50.7667	1825.55	4.07	8.21	7.935	30.8667
2018-09-01 00:00:00	55.5	63.84	0.0016	0.0002	0.0005	0.0014	5.07	3.5983	6.125	2.4067	0.3448	50.8167	944.667	2.2383	4.5767	7.8267	29.2167
2018-09-02 00:00:00	59.7667	63.4533	0.0016	0.0003	0.0001	0.0015	6.225	3.4983	5.825	2.9867	0.3857	23.1167	1345.05	1.93	4.0333	7.8283	29.3167
2018-09-03 00:00:00	64.3333	64.5667	0.0018	0.0001	0.0003	0.0016	7.5383	3.5033	6.3067	3.4333	0.4168	21.4333	1494.78	2.4367	5.0183	7.8017	30.3833
2018-09-04 00:00:00	62.5	64.6517	0.0024	0.0003	0.0009	0.0012	3.5867	6.245	6.1683	1.7667	0.2562	105.183	778.967	2.2383	4.485	8.01	30.5167
2018-09-05 00:00:00	28.9833	65.7283	0.0016	0.0001	0.0003	0.0016	6.965	3.0033	6.41	3.2033	0.4118	35.3833	1424.5	2.4983	5.135	7.8783	29.9
2018-09-06 00:00:00	26.8	64.9167	0.0013	0.0002	0.0002	0.0014	7.175	3.04	6.1033	2.815	0.3817	23.4	1766.93	2.2217	4.58	7.8167	28.65
2018-09-07 00:00:00	33.1333	66.4483	0.0009	0.0002	0.0006	0.0017	8.645	2.4517	6.9283	3.67	0.4467	20.8833	1791.68	3.0233	6.1583	7.8383	27.6167
2018-09-08 00:00:00	34.9333	66.2367	0.0008	0.0002	0.001	0.0017	10.01	2.4783	7.275	3.6033	0.4372	22.5667	1820.32	3.3733	6.8117	7.82	27.6167
2018-09-09 00:00:00	38.0833	66.285	0.0007	0.0003	0.0008	0.0017	9.46	2.4417	7.5867	3.7633	0.499	20.0167	1845.05	3.6667	7.43	7.8617	27.65
2018-09-10 00:00:00	31.5833	66.2167	0.0012	0.0002	0.0006	0.0014	6.6167	4.5133	6.625	2.4733	0.352	26.7833	1677.08	2.6533	5.3683	7.9467	26.9667
2018-09-11 00:00:00	26.0333	66.8733	0.0023	0.0001	0.001	0.0012	5.2817	7.2167	6.5483	1.6317	0.2457	27.8833	1302.37	2.455	4.8917	8	27.4167
2018-09-12 00:00:00	26.4667	67.1283	0.0018	0	0.0004	0.001	5.5283	6.3383	6.5733	1.1567	0.2227	27.25	1714.85	2.845	5.5983	7.6333	27.45
2018-09-13 00:00:00	30.0667	67.7433	0.0009	0.0002	0.0004	0.0013	5.5417	4.0083	7.3083	2.2183	0.304	23.3167	1485.67	3.6067	7.1233	7.56	26.5833
2018-09-14 00:00:00	29.7333	67.2183	0.0011	0.0004	0.0003	0.0014	6.0817	4.4717	7.9233	2.6017	0.3612	22.5833	1855.47	4.1683	8.2417	7.55	27.1333
2018-09-15 00:00:00	30.7667	67.03	0.0014	0.0002	0.0002	0.0012	6.31	4.4183	7.5617	1.9233	0.3325	25.1833	1955.73	3.795	7.5083	7.5533	28.3167
2018-09-16 00:00:00	32.2333	69.5017	0.0009	0.0002	0.0001	0.0013	6.98	3.35	7.45	2.0633	0.3242	24.8667	1975.27	3.6883	7.3	7.5383	27.3833
2018-09-17 00:00:00	46.85	68.4183	0.001	0.0002	0.0005	0.0013	5.1517	5.6717	7.0583	2.395	0.351	103.2	949.217	3.3183	6.625	7.57	25.5333
2018-09-18 00:00:00	38.4833	68.2933	0.0005	0.0003	0.0002	0.0018	7.1267	2.8467	7.57	3.96	0.4267	29.6333	1177.08	3.84	7.69	7.4767	26.5
2018-09-19 00:00:00	30.0333	69.725	0.0007	0.0003	0.0005	0.0018	8.1033	1.7367	7.5983	4.3233	0.5173	19.6	1385.43	3.8433	7.78	7.5417	28.1
2018-09-20 00:00:00	35.35	69.6833	0.0009	0.0002	0.0003	0.0017	6.7983	3.575	7.4283	3.77	0.4758	34.3167	1007.82	3.6967	7.4617	7.5033	27.2333
2018-09-21 00:00:00	30.0667	69.8217	0.0013	0.0001	0.0007	0.0014	4.5033	6.0817	6.56	2.6217	0.3085	42.1167	671.867	2.8517	5.6983	7.6083	26.15
2018-09-22 00:00:00	28.85	69.935	0.0011	0	0.0004	0.0015	5.2583	5.1833	6.5167	2.9117	0.3507	22.4	899.1	2.7967	5.6367	7.65	26.0667
2018-09-23 00:00:00	34.2667	69.4983	0.0006	0.0002	0.0002	0.0018	7.165	3.09	7.24	4.155	0.5313	21.5667	1309.92	3.4533	7.06	7.575	26.5833
2018-09-24 00:00:00	34.15	70.9883	0.0006	0.0003	0.0004	0.0018	7.865	2.7933	7.4617	4.21	0.5412	21.2833	1489.57	3.7017	7.5333	7.5883	26.55
2018-09-25 00:00:00	33.75	70.84	0.0004	0.0002	0.0006	0.0018	8.6117	3.37	7.3483	4.0733	0.681	18.8333	1588.55	3.5733	7.4383	7.5767	25.5667
2018-09-26 00:00:00	36.55	71.0883	0.0007	0.0004	0.0013	0.0019	10.2933	2.795	8.12	5.345	0.7577	19.7333	1557.32	4.3783	8.9317	7.6583	25.35
2018-09-27 00:00:00	27.6	65.1117	0.0013	0.0002	0.0013	0.0016	6.89	5.9733	7.4083	3.2717	0.5438	18.9	1119.8	3.72	7.5733	7.7033	25.4333
2018-09-28 00:00:00	30.5833	52.945	0.0004	0.0004	0.0011	0.0022	10.1333	2.8467	8.2567	5.685	0.7082	19.7833	1785.17	4.4517	9.1267	7.64	25.9667
2018-09-29 00:00:00	30.42	52.5217	0.0009	0.0004	0.001	0.0017	9.32	4.5217	8.0133	4.526	0.7102	19	1904.68	4.2933	8.7283	7.68	26.0667
2018-09-30 00:00:00	27.3	53.1733	0.0007	0.0002	0.0003	0.0015	7.8017	4.215	7.3783	3.0717	0.4817	19.1	1942.7	3.5533	7.2017	7.6833	25.8167
2018-10-01 00:00:00	23.4333	52.3917	0.001	0.0003	0.0007	0.0013	7.2767	5.3117	7.5017	2.27	0.3832	20.65	1653.67	3.6983	7.3683	7.7767	25.2167
2018-10-02 00:00:00	22.8667	52.625	0.0013	0.0002	0.0005	0.0012	6.615	6.6933	7.3167	1.8267	0.3365	18.2167	1723.95	3.545	7.035	7.8233	24.9667
2018-10-03 00:00:00	16.3333	52.335	0.0022	0.0001	0.0007	0.001	4.295	10.0217	6.6567	0.7033	0.1932	21.5333	1479.18	2.8717	5.6217	7.9533	25
2018-10-04 00:00:00	17.1167	52.2417	0.0023	0	0.0007	0.0009	4.1817	10.59	6.57	0.6067	0.1778	22.65	1468.77	2.805	5.4767	7.97	25.0667
2018-10-05 00:00:00	19.9167	51.7467	0.002	0.0001	0.0004	0.001	5.7183	9.86	6.8367	0.825	0.198	23.45	1932.3	3.015	5.8933	7.87	24.7667
2018-10-06 00:00:00	18.7333	51.1917	0.0024	0.0001	0.0007	0.0009	4.5017	10.97	6.8917	0.6467	0.1707	25.6667	1557.3	3.0767	5.9833	7.955	24.9
2018-10-07 00:00:00	15.8667	52.05	0.0024	0	0.001	0.0009	3.58	10.6417	6.8	0.5517	0.1347	22.3167	1125.02	2.9917	5.79	7.9283	24.8667
2018-10-08 00:00:00	23.1167	51.8883	0.0018	0.0001	0.0004	0.001	5.895	8.86	7.0883	0.9983	0.208	24.8333	1825.52	3.28	6.41	7.83	24.7667
2018-10-09 00:00:00	24.7333	51.4133	0.0019	0.0003	0.0004	0.0011	6.075	7.9917	7.625	1.4117	0.2445	26.3167	1832.6	3.7383	7.32	7.8733	24.75
2018-10-10 00:00:00	23.3333	52.5483	0.0015	0.0003	0.0007	0.0012	6.7967	9.215	7.4617	1.6683	0.2935	24.8667	1414.08	3.5817	7.0633	7.8583	23.55
2018-10-11 00:00:00	35.2667	53.4317	0.0006	0.0004	0.0009	0.0017	9.7217	6.7617	8.195	4.0283	0.5163	23.75	2106.78	4.3667	8.77	7.7217	22.4333
2018-10-12 00:00:00	35.45	52.4267	0.0005	0.0004	0.0007	0.0017	8.9733	7.075	7.8833	3.96	0.5207	20.35	2093.75	4.05	8.1783	7.7533	22.55
2018-10-13 00:00:00	36.0667	52.8017	0.0006	0.0003	0.0006	0.0016	8.5883	7.495	7.7617	3.4283	0.4558	21.7833	2117.22	3.9033	7.8333	7.7733	22.3
2018-10-14 00:00:00	36.1667	52.715	0.0003	0.0003	0.0004	0.0016	7.8367	6.3717	7.5733	3.3933	0.479	20.9	2082.03	3.7233	7.5167	7.7083	22.25
2018-10-15 00:00:00	32.4667	51.735	0.0008	0.0003	0.0006	0.0013	6.035	8.3667	7.5817	2.395	0.4043	19.5167	1781.25	3.6767	7.355	7.8183	22.3167
2018-10-16 00:00:00	34.9833	52.9	0.0008	0.0004	0.0008	0.0016	7.0517	7.6367	8.1267	3.275	0.4897	21.2	1712.25	4.255	8.5283	7.7883	22.3167
2018-10-17 00:00:00	34.6667	52.4617	0.0008	0.0004	0.001	0.0015	7.9567	7.3917	8.06	3.1683	0.4828	20.8	1717.47	4.1617	8.345	7.7983	22.5667
2018-10-18 00:00:00	36.5	52.41	0.001	0.0002	0.0008	0.0012	8.744	7.608	7.5167	2.16	0.3896	22.7	2262.52	3.6367	7.2133	7.835	22.2
2018-10-19 00:00:00	36.6	52.795	0.0003	0.0003	0.0006	0.0014	8.6933	7.3033	7.5217	2.5183	0.4247	22.9833	2022.15	3.64	7.3067	7.7783	21.3
2018-10-20 00:00:00	30.55	54.255	0.0002	0.0003	0.0004	0.0013	7.95	7.235	7.5717	2.4467	0.4152	20.7667	2127.62	3.6767	7.3633	7.7867	21.1333
2018-10-21 00:00:00	29.95	52.9	0.0004	0.0002	0.0001	0.0013	6.4767	7.7583	7.3633	2.2633	0.3542	20.3333	2122.42	3.4817	6.935	7.7617	21.5167
2018-10-22 00:00:00	32.4167	53.24	0.0003	0.0003	0.0002	0.0013	6.865	7.2817	7.5767	2.3217	0.3047	22.4833	2130.23	3.6667	7.2333	7.7967	21.7833
2018-10-23 00:00:00	33.0333	53.2967	0.0005	0.0003	0.0003	0.0015	7.5967	7.34	7.6983	2.9183	0.359	22.45	2056.02	3.795	7.5267	7.835	21.9833
2018-10-24 00:00:00	32.45	52.8367	0.0006	0.0003	0.0003	0.0014	7.65	7.13	7.645	2.5567	0.328	24.95	2106.78	3.7667	7.4483	7.7867	22.7833
2018-10-25 00:00:00	28.7833	53.3467	0.0008	0.0003	0.0005	0.0012	6.28	8.33	7.665	1.8983	0.2878	27.8333	1740.9	3.735	7.3433	7.86	22.25
2018-11-02 00:00:00	29.6667	55.7367	0.0008	0.0004	0.0008	0.0017	7.3933	7.4467	8.1333	3.8983	0.5783	20.7167	1709.65	4.24	8.5883	7.8383	20.5667
2018-11-03 00:00:00	29.65	56.0483	0.0004	0.0002	0.0003	0.0016	7.585	7.435	7.2283	3.29	0.4675	23.0667	2174.48	3.3167	6.7383	7.875	21.15
2018-11-04 00:00:00	29.35	54.8933	0.0002	0.0002	0.0002	0.0016	7.4233	6.8667	7.3233	3.145	0.4065	21.4667	2166.7	3.415	6.8633	7.8367	21.9333
2018-11-05 00:00:00	22.0667	55.095	0.001	0.0002	0.0011	0.0013	10.055	7.386	7.295	2.0917	0.3625	21.1833	1494.8	3.375	6.7383	7.8267	21.8167
2018-11-06 00:00:00	34.7333	55.6717	0.0005	0.0003	0.0011	0.0018	10.42	5.6617	7.6583	4.0467	0.409	24.15	2042.97	3.7983	7.5867	7.7233	20.8167
2018-11-07 00:00:00	38.6667	54.9267	0.0009	0.0003	0.0011	0.0014	8.585	10.25	7.4467	3.1683	0.3608	36.8833	761.717	3.5633	7.09	7.79	17.7
2018-11-08 00:00:00	34.2	53.7633	0.0004	0.0003	0.0005	0.0014	5.145	11.452	5.8	2.37	0.3142	29.1667	703.117	1.8567	3.825	7.9667	17.1667
2018-11-09 00:00:00	35.1667	55.765	0.0007	0.0003	0.0002	0.0016	6.975	8.895	5.815	3.6817	0.4518	22.1833	1044.27	1.9067	4.055	7.8417	17.2667
2018-11-10 00:00:00	35.9667	55.2883	0.0011	0.0002	0.0003	0.0017	7.73	6.21	6.1083	3.85	0.5358	20.8167	1345.07	2.225	4.74	7.775	18.1667
2018-11-11 00:00:00	35.75	55.2233	0.0013	0.0001	0.0005	0.0019	8.2483	5.2333	6.5033	4.5033	0.6202	18.75	1569.02	2.6233	5.5783	7.7483	19.0833
2018-11-12 00:00:00	36.3	56.0817	0.0012	0.0001	0.0005	0.0019	8.3067	5.1217	6.585	4.52	0.6587	17.7	1787.77	2.6967	5.7517	7.7783	19.1333
2018-11-13 00:00:00	36.6	54.8267	0.0011	0.0001	0.0006	0.002	8.5983	5.1367	6.7217	4.7917	0.6722	17.1667	1923.2	2.825	6.0117	7.8033	19.55
2018-11-14 00:00:00	36.95	55.3683	0.0011	0.0001	0.0006	0.0019	8.785	5.7767	6.7033	4.6983	0.6648	17.35	1960.95	2.8183	5.995	7.7817	19.2333
2018-11-15 00:00:00	39.6	56.04	0.0013	0.0002	0.0008	0.002	9.4217	4.9767	7.21	5.0483	0.7723	17.5833	2023.43	3.3417	7.0917	7.7017	19.2
2018-11-16 00:00:00	40.55	56.0733	0.0012	0.0002	0.0009	0.0023	9.6967	5.9217	7.1867	5.9283	0.727	17.5167	1924.5	3.2933	6.9483	7.8067	18.8833
2018-11-17 00:00:00	36.8167	55.435	0.0014	0.0001	0.0008	0.0018	7.5767	6.976	6.2983	4.2433	0.5417	18.1667	1462.25	2.3733	5.0317	7.8367	17.65
2018-11-18 00:00:00	49.0833	54.8467	0.0011	0.0002	0.0005	0.002	8.3117	8.745	6.58	4.9817	0.5765	23.1	1296.87	2.6567	5.6	7.82	17.1167
2018-11-19 00:00:00	43.1833	55.6517	0.0012	0.0002	0.0002	0.0018	7.3183	8.2367	5.965	4.0917	0.5557	18.7667	1313.8	2.0867	4.4967	7.7683	17.1667
2018-11-20 00:00:00	40.15	56.545	0.0016	0.0001	0.0004	0.0021	7.9383	6.8817	6.5717	5.4717	0.6625	17.2333	1477.87	2.675	5.72	7.815	17.3667
2018-11-21 00:00:00	27.1833	56.0867	0.0017	0.0001	0.0004	0.0021	8.0933	5.5467	7.0183	5.2967	0.6878	18.6	1622.38	3.1533	6.6433	7.7267	17.9333
2018-11-22 00:00:00	25.6667	56.5	0.0016	0.0002	0.0004	0.0019	7.6583	6.7467	6.99	4.5767	0.7097	17.2167	1768.22	3.1067	6.58	7.765	17.25
2018-11-23 00:00:00	18.5667	56.3617	0.0018	0.0001	0.0007	0.0018	6.9617	6.076	7.04	4.1217	0.7222	19.8167	1416.67	3.1333	6.6467	7.82	16.9667
2018-11-24 00:00:00	20.1833	56.6183	0.0017	0.0001	0.0006	0.002	8.415	5.8483	6.8317	5.1283	0.8118	20.0167	1716.15	2.94	6.3683	7.8167	17.5833
2018-11-25 00:00:00	16.1333	56.805	0.0013	0.0001	0.0003	0.0018	7.4167	6.36	6.6167	4.2567	0.6572	21.45	1919.25	2.745	5.8467	7.7267	18.3333
2018-11-26 00:00:00	20.5167	57.1683	0.0013	0.0003	0.0003	0.0019	7.4567	6.0417	7.0467	4.6783	0.6663	22.8333	1904.95	3.1583	6.6333	7.7783	18.25
2018-11-27 00:00:00	30.0333	57.525	0.0017	0.0003	0.0008	0.0019	7.2383	5.57	7.635	4.7517	0.7187	21.7833	1617.18	3.725	7.76	7.8667	17.8833
2018-11-28 00:00:00	31.4167	55.5867	0.0014	0.0002	0.0007	0.0022	8.8	5.5883	7.3917	5.8067	0.8108	22.85	1907.57	3.4883	7.4017	7.8	18.45
2018-11-29 00:00:00	29.8667	56.87	0.0016	0.0002	0.0009	0.0019	7.6167	5.416	7.4317	4.495	0.6833	22.4833	1641.93	3.5033	7.3067	7.8683	18.1
2018-12-07 00:00:00	25.2	56.915	0.0022	0.0003	0.0006	0.0015	6.3183	5.28	6.415	2.9283	0.4233	19.3333	1014.33	2.6633	5.4517	7.5167	13.8
2018-12-08 00:00:00	24.2667	56.6317	0.0028	0.0003	0.0003	0.0016	7.6817	4.045	5.6917	3.5083	0.5432	18.3167	1359.38	1.9683	4.26	7.475	12.9
2018-12-09 00:00:00	27.35	56.8733	0.0031	0.0006	0.0006	0.0022	8.6233	3.3117	6.68	5.88	0.747	17.95	1636.72	2.96	6.335	7.4283	12.6
2018-12-10 00:00:00	26.9	57.75	0.003	0.0005	0.0006	0.0021	8.7033	3.6	6.2217	5.33	0.7033	18.4	1657.57	2.485	5.3983	7.4833	13.1
2018-12-11 00:00:00	30.6333	56.47	0.0025	0.0005	0.0002	0.0016	7.13	6.0033	5.07	3.2533	0.3963	19.8667	1097.63	1.275	2.8083	7.5783	12.45
2018-12-12 00:00:00	21.5167	56.22	0.0023	0.0007	0.0006	0.0012	4.7783	7.09	4.32	1.9317	0.2248	19.7	1022.13	0.5117	1.1983	7.61	11.3333
2018-12-13 00:00:00	30.3667	56.39	0.0027	0.0005	0.0006	0.0015	7.9367	4.7617	5.79	3.78	0.5198	19.2	1366.55	2.0933	4.4933	7.5317	11.7667
2018-12-14 00:00:00	26.85	57.2817	0.0028	0.0003	0.0009	0.0016	7.5467	5.0683	5.5117	3.4917	0.5332	18.1333	1252.62	1.7783	3.8917	7.4833	11.6
2018-12-15 00:00:00	27.2	57.2033	0.0028	0.0003	0.0009	0.0014	7.425	4.4033	5.9133	2.87	0.5748	17.85	1334.63	2.1517	4.64	7.515	12.6
2018-12-16 00:00:00	25.7	57.4117	0.0028	0.0004	0.0004	0.0019	8.0267	3.6133	5.5083	4.3483	0.5825	15.9833	1634.1	1.7883	3.96	7.4433	13.4667
2018-12-17 00:00:00	30.45	57.3517	0.0028	0.0004	0.0007	0.0019	8.9383	3.1333	6.6933	4.715	0.7538	17.95	1822.92	2.97	6.3633	7.4667	13.7167
2018-12-18 00:00:00	28.1667	57.6467	0.0028	0.0003	0.0011	0.0023	10.305	2.5033	6.97	6.0067	0.7312	16.3	1748.72	3.2467	6.8633	7.465	14.2
2018-12-19 00:00:00	27.3333	57.14	0.0027	0.0002	0.0009	0.002	9.63	2.465	6.4067	4.8217	0.6957	15.85	1842.47	2.705	5.8083	7.3817	14.85
2018-12-20 00:00:00	28.0833	57.6517	0.0025	0.0001	0.0007	0.002	9.1617	2.325	6.8383	4.7483	0.6963	20.6167	1696.62	3.125	6.6067	7.44	15.6333
1	0	0	0	0	0	0	0	0	0	0	0	0	0	0	0	0	0
AVE	33.2234	58.2457	0.00147961	0.000352751	0.000659547	0.00152589	7.71093	5.06022	7.21591	3.06807	0.469502	34.7903	1532.31	2.95414	5.7617	7.6531	21.7658
min	6	29.4883	0.0001	0	0	0.0008	0.01	1.2733	2.1267	0.12	0.0487	6.5667	89.9667	0.1483	0.655	7.2733	7.6167
max	123.9	71.0883	0.0053	0.0038	0.0024	0.0026	17.8	11.452	13.265	7.3883	1.2953	335.333	2364.6	9.6183	10.305	8.0667	32.75
AVE
spring	32.4902	61.2088	0.00164457	0.00043587	0.000840217	0.00153913	8.6809	4.13792	7.30398	3.15067	0.552492	32.8394	1470.37	2.6896	5.53333	7.58265	20.2149
summer	32.8903	56.9457	0.00193333	0.000383951	0.000635802	0.00135185	5.92451	3.73266	6.47222	2.26986	0.367583	55.3879	1457.85	2.88965	5.05679	7.60939	29.0801
autumn	32.4095	58.5141	0.0011241	0.000219277	0.000571084	0.00156386	7.33206	6.12433	7.13614	3.26756	0.463434	24.8608	1636.81	3.28299	6.66554	7.7718	23.1359
winter	36.2796	54.6686	0.0010566	0.000369811	0.000520755	0.00170943	9.35074	7.02365	8.32455	3.83221	0.490708	22.2474	1590	2.99693	5.81997	7.65631	11.1335
ConcentrationxQ	191.423	335.594	0.00852507	0.00203244	0.00380011	0.00879172	44.4281	29.1554	41.5759	17.6773	2.70513	200.451	8828.73	17.0209	33.1972	44.0949	125.408

## Sheet: site 4
time	COD(mg/L)	oil pollutants(mg/L)	Pb(mg/L)	Cr(mg/L)	Cd(mg/L)	As(mg/L)	DO(mg/L)	CODmn(mg/L)	NH4-N(mg/L)	TP(mg/L)	TN(mg/L)	flow velocity(m/s)	flow rate(m3/s)	Turbidity(NTU)	Conductivity(μm/cm)	pH	water temperature(℃)
2018-01-22 00:00:00	20.0667	42.37	0.0014	0.0021	0.0017	0.0022	5.7633	8.53	7.1167	0.705	11.1467	4.1967	9.18	27.5333	1139.17	7.3867	11.4333
2018-01-23 00:00:00	25.9833	43.55	0.0011	0.0019	0.0016	0.002	5.6533	8.0683	6.8783	0.6358	10.665	4.045	8.8433	32	1061.62	7.425	11.3
2018-01-24 00:00:00	28.7333	53.4817	0.0012	0.0019	0.0017	0.002	6.2817	8.1017	6.99	0.642	11.5217	4.1083	8.9817	29.6167	1109.2	7.4083	9.6833
2018-01-25 00:00:00	31.8833	66.31	0.001	0.0018	0.0017	0.0019	7.315	7.7967	6.9567	0.597	12.1583	4.0767	8.9133	29.1167	1162.65	7.5117	7.4167
2018-01-26 00:00:00	31.3333	69.435	0.0012	0.002	0.0013	0.0018	7.83	8.24	6.215	0.5693	12.8233	3.65	7.985	31.9833	1406.35	7.5633	6.7333
2018-01-27 00:00:00	33.55	68.2067	0.0013	0.0021	0.0016	0.0018	7.8817	8.4267	6.8783	0.564	13.415	4.0217	8.795	28.6167	1442.87	7.505	6.7
2018-01-28 00:00:00	35.1	68.1633	0.0014	0.0022	0.0013	0.0016	7.6783	8.6833	6.225	0.5038	11.6367	3.6383	7.9567	31.1	1496.28	7.5683	6.8167
2018-01-29 00:00:00	33.7333	69.1767	0.0013	0.0021	0.0015	0.0017	7.6883	8.4283	6.6883	0.5413	12.0417	3.9067	8.5467	28.3333	1445.47	7.5083	7.5333
2018-01-30 00:00:00	34.7833	67.0917	0.0018	0.0025	0.0023	0.0019	6.3633	9.34	8.105	0.6002	13.8633	4.7183	10.3217	30.9667	1544.52	7.5333	8.1333
2018-01-31 00:00:00	34.95	66.4333	0.0018	0.0025	0.0019	0.0018	6.2217	9.34	7.465	0.5655	13.805	4.3517	9.5167	32.9333	1468.92	7.5083	8.95
2018-02-01 00:00:00	33.9333	60.9117	0.002	0.0023	0.0022	0.0019	6.1683	9.34	7.9217	0.6073	13.35	4.6183	10.1017	31.35	1329.45	7.4767	8.9333
2018-02-01 00:00:00	33.9333	60.9117	0.002	0.0023	0.0022	0.0019	6.1683	9.34	7.9217	0.6073	13.35	4.6183	10.1017	31.35	1329.45	7.4767	8.9333
2018-02-02 00:00:00	35.55	66.8867	0.0019	0.0014	0.0026	0.0021	5.9533	9.3067	8.6083	0.6642	12.3417	5.02	10.98	31.9833	1248.65	7.4783	9.25
2018-02-03 00:00:00	36.7833	90.92	0.0017	0.0013	0.0026	0.0021	6.5983	8.5533	8.83	0.667	12.1883	5.1433	11.2533	29.0667	1146.98	7.4633	8.65
2018-02-04 00:00:00	37.9667	63.5183	0.0017	0.0013	0.0025	0.0024	6.7033	9.4317	8.6933	0.7613	12.5833	5.0983	11.1483	27.7333	1166.53	7.5	8.2667
2018-02-05 00:00:00	36.7167	64.0217	0.0019	0.0015	0.0024	0.0023	6.6417	9.135	8.3283	0.7158	12.39	4.8783	10.6717	26.25	1191.28	7.425	8.6333
2018-02-06 00:00:00	34.65	66.5967	0.0021	0.0016	0.0023	0.002	6.565	9.115	8.2517	0.6413	12.4667	4.8133	10.5283	27.1833	1213.47	7.2917	9.0667
2018-02-07 00:00:00	35.25	67.0717	0.002	0.0015	0.0023	0.0021	6.4717	8.9667	8.1983	0.6562	11.5167	4.7867	10.4733	25.8667	1259.08	7.4217	9.2333
2018-02-08 00:00:00	34.2333	64.1983	0.0018	0.0014	0.0024	0.0024	6.2383	9.1083	8.32	0.7515	11.685	4.8833	10.685	25.5333	1236.9	7.455	9.5
2018-02-09 00:00:00	37.7	65.2583	0.0021	0.0016	0.0031	0.0027	6.0917	9.8617	9.7767	0.8592	12.6383	5.7333	12.5383	24.1167	1273.42	7.5033	9.9833
2018-02-10 00:00:00	35.4667	67.3083	0.0022	0.0017	0.0029	0.0022	6.3167	9.295	9.225	0.6778	11.9117	5.3683	11.745	23.8	1213.47	7.4467	10.4
2018-02-11 00:00:00	37.4667	56.43	0.0021	0.0016	0.003	0.0023	6.3283	9.77	9.5267	0.7213	12.145	5.5517	12.1433	23.7	1213.45	7.4683	9.9833
2018-02-12 00:00:00	40.8667	72.0817	0.0016	0.0012	0.0019	0.0019	6.695	8.1083	6.735	0.5845	9.11	3.9483	8.635	23.8667	1186.08	7.48	9.9667
2018-02-13 00:00:00	40.2167	69.195	0.0021	0.0016	0.002	0.0021	6.6067	9.6017	7.4967	0.6773	11.0583	4.4	9.6283	23.2833	1255.17	7.4533	10.25
2018-02-14 00:00:00	39.5	66.395	0.0027	0.002	0.002	0.0023	6.35	9.455	7.6867	0.7132	10.5267	4.5183	9.8817	22.7833	1240.83	7.4117	11.0833
2018-02-15 00:00:00	35.9833	64.7983	0.0028	0.0021	0.002	0.0023	5.9683	8.77	7.5633	0.715	10.73	4.45	9.735	22.0667	1210.85	7.4	11.3
2018-02-16 00:00:00	33.3	68.0217	0.0027	0.002	0.0019	0.0022	6.245	8.4483	7.3983	0.7122	10.3483	4.3583	9.5283	21.6167	1184.78	7.445	10.9833
2018-02-17 00:00:00	31.4167	63.45	0.0033	0.0024	0.0012	0.002	6.86	7.8467	6.1067	0.6163	9.2067	3.605	7.8817	21.4333	1111.82	7.41	11.9
2018-02-18 00:00:00	34.2333	67.1883	0.003	0.0022	0.0006	0.0019	6.5	8.0433	4.98	0.5853	9.1267	2.9633	6.485	26.2	1192.62	7.4683	11.9333
2018-02-19 00:00:00	45.55	71.7267	0.0026	0.0019	0.0008	0.0018	6.6117	9.025	5.4033	0.571	9.955	3.1967	6.9933	37.0333	1201.75	7.42	11.1167
2018-02-20 00:00:00	47.5667	72.265	0.0025	0.0019	0.002	0.0021	6.3233	9.4767	7.6767	0.6683	10.625	4.4983	9.8433	40.3167	1006.87	7.5217	10.5167
2018-02-21 00:00:00	44.5333	69.5533	0.0024	0.0018	0.0022	0.0022	6.255	9.4167	8.0467	0.6868	10.895	4.7117	10.3067	40.75	928.017	7.5183	10.4333
2018-02-22 00:00:00	37.1333	73.45	0.003	0.0022	0.0021	0.002	6.3133	8.2117	7.7033	0.6472	10.895	4.5083	9.8583	28.35	939.75	7.5267	11.1167
2018-02-23 00:00:00	36.85	66.835	0.0033	0.0024	0.0017	0.002	6.025	8.1883	7.0383	0.625	11.3733	4.1283	9.0317	27.1167	1024.47	7.47	12.2
2018-02-24 00:00:00	38.3833	49.835	0.0038	0.0028	0.0014	0.002	6.0283	8.3583	6.5717	0.6495	11.0667	3.8767	8.475	24.1667	1049.22	7.4167	13.2667
2018-02-25 00:00:00	40.1	45.7983	0.0035	0.0026	0.0017	0.0022	5.725	8.4333	6.9767	0.6817	10.6833	4.1117	8.995	24	1137.88	7.4783	13.05
2018-02-26 00:00:00	43.7333	52.1633	0.0037	0.0027	0.0016	0.0021	5.9983	8.3667	6.875	0.6627	10.47	4.0483	8.855	24.6	1170.45	7.4483	13.1333
2018-02-27 00:00:00	42.25	56.0467	0.0043	0.0031	0.0018	0.0023	5.72	8.6367	7.0417	0.6942	11.1133	4.1767	9.0317	27.7833	1230.4	7.4917	13.9833
2018-02-28 00:00:00	106.733	58.7033	0.005	0.0035	0.0009	0.0026	6.73	13.18	5.5083	0.8007	9.2933	3.325	7.2717	199.667	741	7.545	13.0833
2018-03-01 00:00:00	63.1167	56.385	0.0039	0.0029	0.0009	0.0018	6.8767	9.4833	5.5633	0.5722	9.4167	3.2867	7.19	54.35	761.85	7.4933	12.5667
2018-03-02 00:00:00	60.65	59.0633	0.0024	0.0021	0.0012	0.002	7.155	9.4883	6.1133	0.6153	9.525	3.6083	7.8917	52.2667	812	7.4317	12
2018-03-03 00:00:00	49.85	56.7217	0.003	0.0025	0.0014	0.002	6.84	8.7133	6.41	0.6135	9.9533	3.7733	8.2517	37.4833	850.467	7.445	12.55
2018-03-04 00:00:00	43.5167	55.8233	0.0035	0.0029	0.0018	0.0021	5.7517	8.8033	7.1733	0.6652	10.5133	4.215	9.2217	31.1333	913.033	7.42	14.5
2018-03-05 00:00:00	84.15	63.5217	0.0024	0.0022	0.0008	0.0022	6.6783	11.9617	5.0867	0.6973	7.73	3.0583	6.6883	203.167	609.35	7.5967	13.3333
2018-03-06 00:00:00	50.8667	59.8683	0.0019	0.0018	0.0003	0.0014	7.105	8.845	4.4833	0.4587	7.8	2.65	5.79	64.4667	720.8	7.5817	12.6167
2018-03-07 00:00:00	53.2667	61.2033	0.002	0.0018	0.001	0.0018	7.66	9.29	5.68	0.5565	8.9883	3.3467	7.325	70.05	767.7	7.4983	11.5
2018-03-08 00:00:00	40.8333	58.7783	0.0014	0.0015	0.001	0.0014	7.5617	6.4217	5.7517	0.4328	8.005	3.35	7.33	56.8667	739.683	7.5167	11.5667
2018-03-09 00:00:00	36.82	54.222	0.0012	0.0013	0.0014	0.0019	7.15	8.424	6.314	0.5918	10.324	3.584	7.928	37.34	861.8	7.524	12.58
2018-03-10 00:00:00	34.3167	55.3717	0.0015	0.0016	0.0019	0.0022	6.3833	8.925	7.3917	0.701	11.5567	4.3483	9.5133	31.6	939.75	7.4917	13.5167
2018-03-11 00:00:00	32.5	56.14	0.0016	0.0016	0.0023	0.0023	5.7417	9.215	8.1267	0.7352	12.54	4.7733	10.435	28	1035.53	7.515	15.0167
2018-03-12 00:00:00	44.45	56.72	0.0013	0.0013	0.0024	0.002	5.1767	9.9483	8.3733	0.7728	12.8433	4.88	10.6783	30.8833	1133.97	7.3833	16.5
2018-03-13 00:00:00	44.3833	46.0417	0.0011	0.0012	0.0022	0.002	5.0667	8.635	7.4033	0.6373	8.38	4.3383	9.4867	29.45	1203.05	7.3117	17.6333
2018-03-14 00:00:00	42.0667	32.6983	0.0024	0.0024	0.0025	0.0029	5.2217	10.335	8.49	0.9008	9.5117	5.0267	10.9883	32.4667	1178.28	7.3783	18.0333
2018-03-15 00:00:00	45.9167	26.8983	0.0011	0.0018	0.0024	0.0029	4.9817	10.398	8.44	0.9218	11.05	5.002	10.942	89.0667	1205.65	7.3617	18.45
2018-03-16 00:00:00	82.3667	37.04	0.0008	0.0003	0.0004	0.0016	6.3033	11.2883	4.505	0.5177	6.515	2.6783	5.8567	193.25	546.433	7.5833	15.5167
2018-03-17 00:00:00	53.7167	31.475	0.0006	0.0003	0.0009	0.0017	6.2933	9.535	5.4983	0.5212	9.475	3.235	7.0767	56.5167	803.55	7.4717	14.7833
2018-03-18 00:00:00	44.35	31.1983	0.0004	0.0012	0.0016	0.0017	5.925	9.395	6.8117	0.5512	10.2367	3.9783	8.705	44.0833	886.333	7.3917	15.15
2018-03-19 00:00:00	38.8333	29.9717	0.0003	0.0011	0.002	0.0019	6.395	8.5783	7.6317	0.599	10.9	4.4533	9.74	33.6833	886.95	7.375	14.2
2018-03-20 00:00:00	33.5667	31.3717	0.0001	0.0009	0.0019	0.0019	6.825	8.185	7.365	0.6073	11.1733	4.3067	9.4183	30.9	954.1	7.4067	13.4833
2018-03-21 00:00:00	39.35	30.7683	0.0006	0.0006	0.0022	0.0019	6.3317	8.78	7.9467	0.658	11.8767	4.625	10.12	35.1333	972.333	7.3967	13.7
2018-03-22 00:00:00	30.5833	19.44	0.0001	0.0008	0.0021	0.0022	6.345	8.3183	7.87	0.7002	11.8617	4.6167	10.0983	28.4333	997.733	7.3967	14.5833
2018-03-23 00:00:00	29.2333	25.0717	0.0004	0.0008	0.0021	0.0024	5.7167	8.6583	7.9167	0.7498	11.825	4.6583	10.1883	27.4667	1063.57	7.41	15.6833
2018-03-24 00:00:00	25.8333	25.6717	0.0001	0.0007	0.0022	0.0024	5.4683	8.84	7.9283	0.7552	11.2117	4.665	10.2067	26.25	1100.08	7.3767	17.15
2018-03-25 00:00:00	29.0833	26.3017	0.0001	0.0009	0.003	0.0026	4.8167	9.79	9.47	0.828	11.7983	5.5517	12.1417	24.45	1249.97	7.4167	18.2833
2018-03-26 00:00:00	28.98	27.112	0.0002	0.0009	0.003	0.0028	5.008	9.68	9.47	0.877	11.876	5.568	12.176	22.94	1291.92	7.464	18.98
2018-03-27 00:00:00	28.15	27.6267	0.0002	0.001	0.0024	0.0025	4.325	9.4167	8.44	0.7873	11.6	4.9617	10.8517	23.7333	1339.87	7.44	20.1333
2018-03-28 00:00:00	26.4167	35.4183	0.0005	0.0013	0.0021	0.0023	4.6833	9.1883	7.7767	0.7187	11.5	4.5683	9.9967	23.05	1352.93	7.4717	20.6667
2018-03-29 00:00:00	26.0667	30.7983	0.0006	0.0014	0.0023	0.0025	4.2183	9.4633	8.2383	0.7885	11.36	4.8517	10.6117	22.3333	1338.58	7.4483	21.2
2018-03-30 00:00:00	26.5333	28.6433	0.0008	0.0017	0.003	0.0026	4.6417	9.2617	9.6033	0.8358	11.83	5.6283	12.3117	21.75	1397.25	7.4617	20.0667
2018-03-31 00:00:00	34.1	29.87	0.0015	0.0026	0.0028	0.0024	4.8383	8.9617	9.05	0.7715	11.7683	5.3017	11.5917	21.7	1442.83	7.515	19.9
2018-04-01 00:00:00	32.5167	27.8017	0.0016	0.0026	0.0026	0.0023	4.295	9.5233	8.7267	0.7383	11.8367	5.1083	11.1733	22.95	1471.52	7.5233	21.3833
2018-04-02 00:00:00	33.1167	28.6383	0.0016	0.0027	0.0029	0.0029	3.9533	9.8983	9.3983	0.902	12.215	5.5333	12.105	23.65	1462.38	7.5383	22.8167
2018-04-03 00:00:00	32.0167	36.4733	0.0016	0.0027	0.0029	0.003	4.1067	10.0283	9.325	0.9445	12.3533	5.505	12.0433	23.9333	1431.13	7.52	24.0167
2018-04-04 00:00:00	30.9167	27.7233	0.0016	0.0026	0.0033	0.0028	4.2683	9.7683	10.0983	0.8933	11.745	5.9267	12.9567	23.6333	1484.57	7.3833	22.1667
2018-04-05 00:00:00	51.2	28.4533	0.0018	0.0025	0.003	0.003	5.155	11.2917	9.4683	0.9627	11.5883	5.59	12.2267	75.4333	1331.42	7.3817	17.6167
2018-04-06 00:00:00	63.15	27.7833	0.0017	0.0019	0.0011	0.0019	5.9733	10.56	5.9167	0.6023	8.6033	3.4917	7.6433	98.0167	630.2	7.3933	15.1167
2018-04-07 00:00:00	32.8667	25.5983	0.0013	0.0019	0.0012	0.0018	5.7	8.24	6.0067	0.5667	8.9717	3.5333	7.73	31.7	864.8	7.3417	16.1167
2018-04-08 00:00:00	26.8333	26.2333	0.0013	0.002	0.0011	0.0017	5.3417	7.855	5.8833	0.525	9.1383	3.4517	7.55	25.5333	1013.35	7.3583	17.4333
2018-04-09 00:00:00	23.8667	29.2433	0.0013	0.0022	0.0014	0.0018	4.7817	8.0183	6.515	0.5675	10.0733	3.82	8.3517	22.9667	1126.13	7.365	19.1333
2018-04-10 00:00:00	25.2167	28.2283	0.0013	0.0023	0.0017	0.002	4.5817	8.4567	7.1467	0.627	10.4817	4.19	9.1667	23.3667	1200.43	7.3767	20.7167
2018-04-11 00:00:00	27.2	30.6667	0.0016	0.0026	0.0029	0.0029	4.3267	9.745	9.2917	0.916	11.9933	5.4783	11.9833	24.0333	1343.8	7.3517	22.0833
2018-04-12 00:00:00	31.3833	32.285	0.0017	0.0027	0.0037	0.0031	4.2967	10.7583	10.7517	0.976	12.345	6.3133	13.81	23.6833	1364.65	7.3933	21.65
2018-04-13 00:00:00	28.0667	28.055	0.0015	0.0024	0.0026	0.0022	4.7117	9.4617	8.6767	0.6922	10.92	5.0667	11.0817	23.0833	1458.48	7.4167	19.7333
2018-04-14 00:00:00	34.95	24.1283	0.0015	0.0024	0.0021	0.002	5.0983	9.21	7.7083	0.6323	10.85	4.505	9.8567	23.5333	1461.08	7.3633	17.9833
2018-04-15 00:00:00	35.6333	25.3517	0.0016	0.0028	0.0027	0.0024	5.475	9.95	8.9833	0.7395	12.7867	5.2517	11.4883	24.45	1494.98	7.4733	17.8167
2018-04-16 00:00:00	32.85	27.7133	0.0016	0.0028	0.0025	0.0021	5.1333	9.635	8.5967	0.6793	12.555	5.0183	10.975	24.95	1450.67	7.4367	19.0833
2018-04-17 00:00:00	32.05	28.2217	0.0016	0.0027	0.0024	0.002	5.1117	9.8183	8.44	0.6447	12.1467	4.9217	10.7633	25.3667	1500.2	7.4367	19.9667
2018-04-18 00:00:00	29.1167	29.255	0.0014	0.0024	0.0021	0.0023	5.6483	8.8733	6.5883	0.7265	10.665	3.8783	8.4817	23.7	1310.55	7.19	22.4
2018-04-19 00:00:00	33.8833	22.9517	0.0014	0.0021	0.0029	0.0022	5.595	8.5417	5.6367	0.694	9.4883	3.365	7.3583	33.4333	716.883	7.3033	22.4667
2018-04-20 00:00:00	37.0833	25.625	0.0018	0.0029	0.0036	0.0028	3.08	10.9867	12.115	0.899	13.25	7.0533	15.4317	28.4667	1562.78	7.5217	23.8333
2018-04-21 00:00:00	34.4833	24.6633	0.0017	0.0026	0.0017	0.0025	2.6483	10.535	9.3367	0.7795	11.9317	5.4633	11.95	23.45	1527.57	7.5183	23.9833
2018-04-22 00:00:00	32.7	23.395	0.0016	0.0025	0.0011	0.0023	2.35	9.8133	8.02	0.71	11.3817	4.7017	10.2917	23.1	1451.97	7.45	23.2333
2018-04-23 00:00:00	72.7	24.8233	0.0021	0.0021	0.001	0.0027	3.1467	12.8617	7.805	0.8585	9.6917	4.6267	10.1233	151.267	899.333	7.4717	19.85
2018-04-24 00:00:00	46.1667	72.26	0.0014	0.002	0.0004	0.0016	3.1833	9.055	6.3433	0.5103	9.0633	3.7067	8.1033	49.0667	635.417	7.4533	18.7167
2018-04-25 00:00:00	31.1667	21.5633	0.0014	0.0021	0.0011	0.0019	2.6983	8.47	7.9083	0.5985	9.685	4.6083	10.08	27.8333	859.6	7.435	20.2833
2018-04-26 00:00:00	28.1667	21.355	0.0014	0.0022	0.0013	0.0023	2.62	8.8633	8.5967	0.7238	9.9717	5.0317	11.0017	22.6333	988.617	7.4233	21.45
2018-04-27 00:00:00	27.2667	22.835	0.0015	0.0022	0.001	0.0021	2.4267	9.0083	7.7117	0.6732	9.95	4.5217	9.8883	22.2	1088.33	7.39	22.3333
2018-04-28 00:00:00	34.7	23.91	0.0016	0.0024	0.0018	0.0025	2.065	9.7167	9.66	0.7737	10.7	5.6417	12.34	23.15	1182.17	7.4317	24.0167
2018-04-29 00:00:00	33.7833	26.4933	0.0017	0.0025	0.0021	0.0027	2.0933	10.2367	10.305	0.8647	11.5833	6.0317	13.1917	22.4667	1227.8	7.5083	24.8667
2018-04-30 00:00:00	35.1167	24.8733	0.0017	0.0028	0.0021	0.0025	2.26	10.51	10.3217	0.7835	12.6133	6.015	13.1567	21.8667	1316.45	7.465	25.4333
2018-05-01 00:00:00	40.1167	24.6283	0.0019	0.0026	0.0034	0.0028	2.22	11.4217	13.5533	0.8833	11.9	7.855	17.1817	66.05	1329.47	7.5183	25.85
2018-05-02 00:00:00	54.4833	26.2567	0.0016	0.0016	0.0009	0.0014	2.07	10.24	6.8533	0.4612	7.29	3.9767	8.6967	99.4	614.55	7.3533	23.8667
2018-05-03 00:00:00	34.15	26.385	0.0014	0.0016	0.0002	0.0013	2.245	8.385	5.515	0.417	7.16	3.215	7.025	41.4	698	7.205	23
2018-05-05 00:00:00	43.55	26.735	0.0016	0.002	0.0007	0.0022	2.475	10.135	7.065	0.6875	9.405	4.165	9.105	59.25	785.95	7.215	22.55
2018-05-06 00:00:00	72.9667	25.095	0.002	0.0014	0.0007	0.002	2.575	12.2717	6.1867	0.6203	6.2817	3.6517	7.985	237.5	527.867	7.335	22.1167
2018-05-07 00:00:00	63.2833	24.51	0.0016	0.0009	0.001	0.001	3.895	9.79	3.2183	0.3195	3.99	1.9	4.1517	162.25	499.85	7.4167	20.9833
2018-05-08 00:00:00	31.8167	26.7983	0.0013	0.0016	0.0003	0.0012	2.91	8.3267	4.7567	0.388	7.1617	2.78	6.0817	56.6833	653	7.3267	21.5167
2018-05-09 00:00:00	24.3333	25.215	0.0014	0.002	0.0006	0.0019	2.2817	8.7467	6.7433	0.5913	9.255	3.9533	8.6467	33.9333	783.35	7.2833	22.9
2018-05-10 00:00:00	22.6	24.5283	0.0015	0.0025	0.0021	0.0023	2.1783	9.1067	10.3833	0.7268	11.4067	6.0317	13.1983	28.05	888.917	7.2867	23.2167
2018-05-11 00:00:00	23.9	24.36	0.0015	0.0029	0.0017	0.0024	2.085	9.1117	9.5233	0.7448	12.9833	5.5567	12.1533	25.7	1037.5	7.2917	23.35
2018-05-12 00:00:00	25.4167	23.9467	0.0015	0.003	0.0014	0.0025	2.12	9.5483	8.69	0.795	13.7517	5.105	11.1667	24.2667	1118.32	7.3433	23.2667
2018-05-13 00:00:00	35.6833	24.14	0.0015	0.0029	0.0012	0.0024	2.095	9.3617	8.1417	0.7485	13.1733	4.7833	10.4633	23.3667	1230.42	7.33	24.3833
2018-05-14 00:00:00	35.9167	25.9667	0.0016	0.0028	0.0009	0.0024	1.9883	9.8383	7.5833	0.7438	12.9167	4.4683	9.7783	23.65	1303.4	7.375	26.5333
2018-05-15 00:00:00	36.1833	23.3967	0.0017	0.0029	0.0012	0.0025	2.12	10.1917	8.28	0.7897	13.2717	4.875	10.66	22.7167	1363.35	7.4633	28.0667
2018-05-16 00:00:00	40.2167	24.4783	0.0015	0.0025	0.0023	0.0024	2.5133	10.2467	10.1133	0.802	12.785	6.27	13.7067	23.3	1389.42	7.53	29.0667
2018-05-17 00:00:00	51.95	24.49	0.002	0.0024	0.0012	0.0031	1.4675	12.385	8.2925	0.9513	10.9275	4.9325	10.7825	40.95	1088	7.295	26.95
2018-05-18 00:00:00	57.98	25.814	0.002	0.0023	0.0015	0.0036	1.486	12.398	9.054	1.1436	10.44	5.414	11.84	29.4	800.04	7.23	26.48
2018-05-19 00:00:00	62.2167	24.48	0.0016	0.0017	0.0029	0.0015	1.9617	9.9767	12.3	0.4813	7.7433	7.0333	15.3817	115.85	564.7	7.18	24.4
2018-05-20 00:00:00	35.7	25.5167	0.0014	0.0019	0.0031	0.0016	1.93	8.655	12.6017	0.513	8.82	7.21	15.7717	33.9667	811.333	7.2067	23.25
2018-05-21 00:00:00	31.15	23.2617	0.0014	0.0021	0.001	0.002	2.2417	8.715	7.69	0.6083	9.405	4.49	9.82	29.8333	918.9	7.2417	22.3167
2018-05-22 00:00:00	33.5833	23.9833	0.0015	0.0024	0.0012	0.0025	1.98	9.19	8.325	0.7777	10.73	4.8967	10.7067	32.3167	874.583	7.2617	22.0667
2018-05-23 00:00:00	29.7167	23.1983	0.0014	0.0024	0.0013	0.0023	2.0233	8.5217	8.5283	0.7245	10.7067	4.9917	10.92	24.55	966.483	7.2533	23.1333
2018-05-24 00:00:00	26.65	24.22	0.0014	0.0025	0.0011	0.0023	1.92	8.4467	8.1017	0.7248	11.2917	4.755	10.4	24.1333	1100.07	7.2433	24.4
2018-05-25 00:00:00	28.5167	24.7033	0.0014	0.0024	0.0012	0.0026	1.92	9.0167	8.2983	0.8258	11.015	4.895	10.705	28.6167	1165.23	7.3267	24.4
2018-05-26 00:00:00	37.2167	24.97	0.0016	0.0023	0.0009	0.0024	2.0617	9.86	7.6717	0.7498	10.6117	4.5217	9.8883	42.4667	950.183	7.265	22.85
2018-05-27 00:00:00	32.3167	24.8633	0.0014	0.0025	0.0011	0.0023	1.9167	8.9133	8.1617	0.7443	11.1433	4.795	10.4833	27.8333	943.633	7.2483	23.8833
2018-05-28 00:00:00	29.4667	25.8867	0.0014	0.0026	0.0013	0.0025	1.9567	8.9867	8.4583	0.7757	11.7767	4.9683	10.87	24.25	1106.57	7.255	25.1
2018-05-29 00:00:00	28.9	25.845	0.0015	0.0026	0.0016	0.0026	2.2617	9.3367	9.1267	0.8205	11.7867	5.3583	11.7183	23.25	1175.67	7.295	25.2833
2018-05-30 00:00:00	27.6333	26.4517	0.0015	0.0028	0.0014	0.0023	2.475	9.1367	8.6517	0.724	12.6183	5.06	11.0733	23.0833	1308.6	7.3633	25.3833
2018-05-31 00:00:00	28.6167	25.7567	0.0015	0.0027	0.0013	0.0023	2.7733	9.3567	8.465	0.7107	12.415	4.9517	10.835	25.4167	1352.9	7.3567	25.5
2017-06-01 00:00:00	34.3167	31.23	0.0031	0.002	0.0016	0.0012	3.7317	6.94	4.84	0.3918	8.9633	2.8283	6.185	23.5833	1188.13	7.7467	29.6333
2017-06-02 00:00:00	32.2	30.795	0.0029	0.0019	0.0014	0.0011	4.1367	6.5917	4.4017	0.361	9.535	2.5733	5.6267	23.5	1239.75	7.7367	30.0833
2017-06-03 00:00:00	34.6667	31.33	0.0031	0.002	0.0016	0.0013	4.1083	6.8883	5.025	0.4127	9.3233	2.9367	6.4267	24.9167	1255.57	7.7633	29.9667
2017-06-04 00:00:00	36.7333	32.2717	0.0033	0.0023	0.0018	0.0016	4.2017	7.46	6.6467	0.5063	10.6433	3.875	8.4733	26.9667	1210.85	7.7667	28.55
2017-06-05 00:00:00	40.45	33.1267	0.0036	0.0022	0.0021	0.0015	3.9517	7.3133	5.66	0.4807	10.1767	3.315	7.2483	45.05	1125.72	7.685	25.4667
2017-06-06 00:00:00	43.6	38.2167	0.0039	0.0024	0.0023	0.0018	3.945	7.59	6.9767	0.5415	9.6567	4.0683	8.9017	43.0667	715.933	7.635	22.7167
2017-06-07 00:00:00	32.2833	30.39	0.0029	0.0017	0.0014	0.0015	3.9567	6.27	5.735	0.4613	8.3217	3.35	7.3267	26.4167	822.6	7.625	24.4833
2018-06-08 00:00:00	24.1167	25.72	0.0016	0.0023	0.0003	0.002	3.0083	9.64	6.0233	0.6242	10.395	3.5617	7.7867	22.5167	1565.38	7.4433	28.8667
2018-06-09 00:00:00	51.2333	25.2383	0.0019	0.0022	0.0003	0.0024	2.585	11.56	5.7133	0.7387	10.0667	3.42	7.4833	111.4	1053.13	7.3233	25.65
2018-06-10 00:00:00	33.05	26.435	0.0014	0.0017	0.0003	0.0016	2.7167	8.8683	4.805	0.5063	7.6	2.8433	6.22	54.2167	659.533	7.3017	24.9
2018-06-11 00:00:00	25.75	24.63	0.0015	0.0019	0.0004	0.002	2.6017	9.0517	6.0683	0.615	8.6617	3.585	7.8367	28.95	870.683	7.3533	26.3667
2018-06-12 00:00:00	27.1	25.16	0.0014	0.0021	0.0006	0.0021	2.8633	8.9967	6.9083	0.6562	9.6867	4.065	8.8917	27	916.917	7.4117	28.35
2018-06-13 00:00:00	27.5	26.6117	0.0015	0.0021	0.0006	0.002	2.99	9.2433	6.855	0.6233	9.6317	4.025	8.805	25.9333	1083.12	7.48	29.25
2018-06-14 00:00:00	25.9167	25.2833	0.0015	0.0023	0.0009	0.0022	2.765	9.4517	7.5683	0.6805	10.6033	4.4417	9.7183	25.1333	1205.65	7.5117	29.8
2018-06-15 00:00:00	26.8	25.84	0.0016	0.0023	0.0012	0.0023	2.83	9.7533	8.2283	0.7413	10.6067	4.83	10.5633	24.8667	1351.6	7.5217	29.6
2018-06-16 00:00:00	28.4	27.3167	0.0017	0.0024	0.0013	0.0028	2.47	10.2183	8.535	0.877	11.165	5.0433	11.03	25.4667	1453.25	7.53	29.2833
2018-06-17 00:00:00	28.0333	25.87	0.0016	0.0023	0.0011	0.0024	2.4233	10.02	7.9283	0.7453	10.4567	4.6633	10.2	24.65	1530.18	7.48	28.7
2018-06-18 00:00:00	27.6667	26.4817	0.0016	0.0023	0.001	0.0023	2.2167	10.09	7.73	0.7233	10.2483	4.545	9.9433	24.8667	1596.67	7.5283	29.3
2018-06-19 00:00:00	37.5333	24.37	0.0017	0.0022	0.0006	0.0022	2.13	10.9267	6.8883	0.692	9.9217	4.065	8.89	53.8667	1452.62	7.5083	28.0167
2018-06-20 00:00:00	36.6833	24.5067	0.0017	0.0022	0.0008	0.0023	2.19	10.56	7.2983	0.7298	9.7317	4.3083	9.42	38.9167	823.75	7.415	25.9167
2018-06-21 00:00:00	30.6333	24.1067	0.0016	0.0023	0.0016	0.0025	2.6717	9.7583	9.2033	0.7928	10.735	5.3933	11.795	24.2	870.667	7.4317	27.1333
2018-06-22 00:00:00	29.3667	24.0233	0.0016	0.0022	0.0012	0.0023	2.3817	9.625	8.2533	0.7188	9.8883	4.8367	10.5833	23.5333	1197.82	7.4483	27.3167
2018-06-23 00:00:00	25.1667	21.9467	0.0014	0.0021	0.0006	0.0018	2.545	8.6	6.8917	0.551	9.445	4.0233	8.805	23.5167	1341.2	7.4233	25.9833
2018-06-24 00:00:00	25.9667	22.88	0.0014	0.0022	0.0007	0.0016	2.6333	8.5933	7.2383	0.5138	9.89	4.2067	9.2033	24.05	1365.93	7.445	26.7667
2018-06-25 00:00:00	24.5167	23.3417	0.0014	0.0022	0.0005	0.0016	2.6	8.86	6.7183	0.4938	9.925	3.91	8.5533	23.9333	1427.22	7.4767	29.5
2018-06-26 00:00:00	25.5167	25.9483	0.0015	0.0021	0.0004	0.0018	2.84	9.2267	6.5383	0.5523	9.5717	3.8267	8.37	23.5	1562.75	7.5383	31.05
2018-06-27 00:00:00	25.7667	27.3233	0.0016	0.0022	0.0007	0.002	2.89	9.5967	7.0883	0.641	9.96	4.1633	9.1017	22.9833	1564.05	7.53	31.4333
2018-06-28 00:00:00	44.05	25.8667	0.0017	0.0019	0.0003	0.002	2.55	10.5467	5.8317	0.6397	8.71	3.4583	7.5633	86.95	1360.1	7.555	29.35
2018-06-29 00:00:00	41.3	24.7583	0.0016	0.0021	0.0007	0.0024	2.1867	10.0467	7.0983	0.7417	9.45	4.1967	9.1817	39.7333	827.683	7.4217	28
2018-06-30 00:00:00	28.8	24.9167	0.0013	0.0019	0.0006	0.0021	2.4217	8.3467	6.7233	0.6562	8.6467	3.9617	8.665	25.1167	902.6	7.395	28.7833
2018-07-01 00:00:00	27.8167	25.38	0.0013	0.002	0.0007	0.0021	3.1617	8.295	7.025	0.6817	8.9883	4.1383	9.0533	25.0833	1038.8	7.4383	29.25
2018-07-02 00:00:00	26.0833	25.8867	0.0012	0.0018	0.0002	0.0017	3.0517	7.7333	5.8	0.5228	8.135	3.4033	7.4483	24.9	1150.9	7.4383	29.8333
2018-07-03 00:00:00	24.8833	24.5	0.0012	0.0018	0.0002	0.0017	2.8033	7.4317	5.565	0.5238	7.975	3.2733	7.16	23.2	1252.55	7.485	29.7333
2018-07-04 00:00:00	34.8333	25.5533	0.0013	0.0017	0.0003	0.0016	2.75	8.1567	5.315	0.5203	7.7883	3.1317	6.8517	23.88	1030	7.4967	29.5833
2018-07-05 00:00:00	77.35	29.1375	0.0017	0.0011	0.0012	0.0014	2.56	10.6925	2.7325	0.4483	4.8175	1.6625	3.6375	352.75	469.7	7.455	27.95
2018-07-06 00:00:00	69.5833	28.955	0.0015	0.0004	0.0015	0.0009	4.23	9.47	1.9483	0.271	1.6283	1.1717	2.565	281.25	398.2	7.4833	27.4167
2018-07-07 00:00:00	47.55	25.185	0.0013	0.001	0.0008	0.001	3.2533	8.3817	3.49	0.3162	4.5917	2.05	4.485	115.3	581.967	7.4233	27.05
2018-07-08 00:00:00	32.6167	24.4433	0.0012	0.0016	0.0002	0.0014	2.1983	7.9117	5.6383	0.4558	7.2317	3.2933	7.205	40.1833	736.417	7.43	27.4667
2018-07-09 00:00:00	56.05	27.3433	0.0016	0.0013	0.0004	0.0017	2.27	10.1617	5.36	0.5447	6.0283	3.165	6.9217	132	626.283	7.4017	28.5333
2018-07-10 00:00:00	71.6333	31.0833	0.0016	0	0.0014	0.0006	4.2133	9.8933	2.2267	0.195	0.1233	1.3067	2.8533	400	361.7	7.5	27.3333
2018-07-11 00:00:00	42.5	24.9783	0.0013	0.0011	0.0007	0.0012	2.355	7.995	3.6633	0.376	4.8267	2.165	4.7317	94.75	604.783	7.375	29.3167
2018-07-12 00:00:00	21.2833	25.5033	0.0013	0.0015	0.0002	0.0017	2.13	8.28	5.7333	0.541	6.735	3.3733	7.3767	40.15	761.2	7.3383	29.9
2018-07-13 00:00:00	21.3833	25.1767	0.0013	0.0016	0.0002	0.0016	3.08	8.16	5.59	0.515	7.1883	3.285	7.185	42.4	823.1	7.3483	31.1333
2018-07-14 00:00:00	22.8667	26.635	0.0013	0.0017	0.0002	0.0019	3.8633	8.3483	5.965	0.5967	7.8417	3.5183	7.6967	41.8167	974.3	7.46	32.25
2018-07-15 00:00:00	21.2333	25.4067	0.0013	0.0018	0.0002	0.0018	3.565	7.96	5.865	0.5587	8.2167	3.4517	7.55	37.15	1110.5	7.5017	32.7667
2018-07-16 00:00:00	20.4	25.215	0.0013	0.0024	0.0002	0.0018	3.5333	7.9017	5.885	0.5723	10.6867	3.4667	7.5817	34.8167	1208.27	7.5	32.9
2018-07-17 00:00:00	25.0667	23.4317	0.0013	0.002	0.0003	0.0018	3.8233	8.2167	6.1483	0.5667	8.9967	3.6117	7.9033	34.6167	1294.27	7.4883	32.55
2018-07-18 00:00:00	28.35	23.81	0.0013	0.0018	0.0004	0.0019	4.31	8.0783	5.6733	0.5865	8.345	3.3533	7.3367	34.1	1334.67	7.5417	32.6667
2018-07-19 00:00:00	28.0333	24.4983	0.0014	0.0019	0.0003	0.0019	3.7467	8.4783	5.975	0.5958	8.8333	3.525	7.7083	37.55	1444.15	7.5533	33.1167
2018-07-20 00:00:00	26.4667	25.0583	0.0014	0.002	0.0002	0.0019	3.5967	8.5067	5.5983	0.611	8.8833	3.3183	7.2583	40.0333	1591.45	7.595	33.4667
2018-07-21 00:00:00	27.3833	24.48	0.0014	0.0018	0.0001	0.0019	3.82	8.5017	5.3133	0.616	8.3733	3.1583	6.9117	47.35	1511.93	7.5367	32.7833
2018-07-22 00:00:00	29.8333	24.6483	0.0014	0.0019	0.0002	0.0021	4.005	8.625	5.6933	0.6558	8.8	3.3833	7.4017	53.0167	1556.25	7.6233	32.6333
2018-07-23 00:00:00	28.44	24.446	0.0013	0.0018	0.0003	0.0018	3.714	8.272	4.746	0.573	8.108	2.83	6.19	50.58	1582.86	7.636	31.58
2018-07-24 00:00:00	30.25	25.8317	0.0013	0.0018	0.0005	0.0017	4.4817	8.2817	4.2867	0.5263	7.95	2.5583	5.5933	56.1167	1612.3	7.6167	31.65
2018-07-25 00:00:00	31.2	24.2217	0.0014	0.0017	0.0007	0.0017	3.7967	8.5017	3.9433	0.522	7.62	2.3633	5.1733	62.7333	1621.43	7.545	31.6667
2018-07-26 00:00:00	42.75	24.7017	0.0018	0.002	0.0008	0.0024	2.0317	11.2667	7.12	0.7575	9.22	4.215	9.2183	37.7	1122.22	7.4117	30.3833
2018-07-27 00:00:00	74.55	25.285	0.0016	0.0007	0.0012	0.0014	3.8017	10.1233	3.4617	0.4533	3.2333	2.075	4.5383	308.75	524.95	7.5017	28.1333
2018-07-28 00:00:00	47.3333	25.2417	0.0012	0.0008	0.0012	0.0009	3.365	7.7067	2.72	0.2885	3.7883	1.61	3.5217	138.333	545.8	7.4417	28.9
2018-07-29 00:00:00	32.8833	22.905	0.0013	0.0014	0.0002	0.0015	2.0117	7.9783	5.085	0.4695	6.3217	2.9883	6.5367	51.35	676.467	7.3533	30.3
2018-07-30 00:00:00	34.6167	23.1167	0.0014	0.0016	0.0004	0.0019	1.9167	8.3783	6.2317	0.5915	7.2467	3.6683	8.0217	69.7	735.45	7.375	30.6333
2018-07-31 00:00:00	31.3	23.0317	0.0012	0.0015	0.0003	0.0015	1.8833	7.1183	5.5183	0.4878	6.7883	3.2383	7.0817	48.8833	619.75	7.32	30.0167
2018-08-01 00:00:00	25.5667	20.265	0.0012	0.0017	0.0004	0.0017	2.085	7.475	6.3633	0.5537	7.8117	3.7283	8.1583	31.9167	840.683	7.37	31.3333
2018-08-02 00:00:00	27.5667	20.13	0.0014	0.002	0.0007	0.0021	2.5117	8.6	7.0117	0.663	9.035	4.125	9.0233	28.6667	1022.52	7.4733	32.0667
2018-08-03 00:00:00	28.4167	20.86	0.0014	0.0022	0.0011	0.0022	2.215	8.9083	8.0583	0.7015	10.1283	4.7217	10.3317	26.6833	1126.15	7.49	31.8
2018-08-04 00:00:00	29.7833	22.4333	0.0014	0.002	0.0006	0.002	1.9667	8.5317	6.935	0.6243	9.1317	4.0733	8.905	41.5167	958.633	7.4367	30.15
2018-08-05 00:00:00	28.1167	20.5633	0.0013	0.002	0.001	0.0026	1.8667	8.3617	7.7383	0.8055	9.2283	4.575	10.0083	26	851.117	7.4083	30.7
2018-08-06 00:00:00	27.2167	19.6367	0.0014	0.0023	0.0013	0.0026	2.2017	8.8517	8.525	0.8363	10.315	5.0233	10.9917	24.3667	1137.87	7.46	32.2167
2018-08-07 00:00:00	24.4333	20.0633	0.0013	0.0019	0.0007	0.0018	2.9467	7.745	7.1583	0.608	9.34	3.9933	8.7367	23.9833	1262.98	7.6017	33.05
2018-08-08 00:00:00	21.5833	19.5233	0.0012	0.002	0.0004	0.0017	3.3617	7.7183	6.465	0.5313	9.2933	3.7817	8.2667	24.65	1231.72	7.62	33.5667
2018-08-09 00:00:00	21.9	20.29	0.0013	0.002	0.0005	0.0017	3.2967	7.845	6.64	0.5472	9.2733	3.8833	8.4917	27.4	1349.02	7.625	33.5667
2018-08-10 00:00:00	22.4833	20.14	0.0013	0.002	0.0003	0.0018	3.0667	7.785	5.8417	0.554	8.8967	3.4367	7.5183	26.1833	1459.8	7.6867	33.4667
2018-08-11 00:00:00	22.8167	19.5433	0.0013	0.002	0.0003	0.0018	2.8133	7.855	5.9933	0.5735	8.92	3.5283	7.7167	28.1667	1455.88	7.645	33.5
2018-08-12 00:00:00	22.1667	18.8583	0.0012	0.002	0.0001	0.0017	2.8683	7.7983	5.3483	0.5332	9.0833	3.1533	6.9	27.8	1498.9	7.6267	32.6167
2018-08-13 00:00:00	33.4667	19.5067	0.0015	0.0021	0.0003	0.0019	2.3267	9.2867	5.8383	0.61	9.7867	3.4517	7.5517	39.2333	1457.17	7.5817	31.0333
2018-08-14 00:00:00	38.6	19.2167	0.0017	0.002	0.0009	0.0025	1.77	10.305	7.4967	0.7857	9.1683	4.4333	9.6983	33.6167	1135.88	7.5617	30.2667
2018-08-15 00:00:00	28.5	20.5033	0.0015	0.0022	0.0008	0.0024	2.7717	9.0567	7.39	0.7537	9.9017	4.365	9.5467	22.9	1186.08	7.62	31.85
2018-08-16 00:00:00	46.1833	27.1967	0.0015	0.0013	0.0008	0.0016	3.1533	8.995	4.73	0.4998	5.9083	2.7967	6.1217	162.833	701.217	7.6167	30.1167
2018-08-17 00:00:00	54.1	26.7567	0.0013	0.0008	0.0013	0.001	3.4167	8.0467	2.4633	0.3177	3.5367	1.4733	3.2233	190.667	384.5	7.5433	27.9667
2018-08-18 00:00:00	30.4	26.8067	0.0011	0.0005	0.0017	0.0007	4.28	6.9767	1.3167	0.2373	2.3667	0.8067	1.7667	163.667	383.2	7.5833	27.5
2018-08-19 00:00:00	13.7333	26.4083	0.0011	0.0007	0.0015	0.0008	3.31	6.7933	2.0583	0.2322	3.2133	1.2217	2.6717	99.75	483.567	7.4833	28.1
2018-08-20 00:00:00	18.85	26.3667	0.0012	0.001	0.0005	0.0012	1.89	7.3467	4.2717	0.371	4.5567	2.5017	5.4733	51.4333	581.317	7.435	28.55
2018-08-21 00:00:00	23.5667	26.79	0.0013	0.0014	0.0003	0.0018	1.8567	8.2517	5.7333	0.5575	6.3367	3.3783	7.3883	37.8167	709.05	7.505	28.5167
2018-08-22 00:00:00	24.5667	26.92	0.0013	0.0016	0.0006	0.0019	1.7917	8.205	6.7833	0.6202	7.2933	3.985	8.7167	36.3833	804.217	7.52	28.9833
2018-08-23 00:00:00	24.75	27.1733	0.0014	0.0019	0.0011	0.0022	1.8083	8.75	7.95	0.6983	8.7333	4.6617	10.1983	35.45	920.217	7.5583	28.9833
2018-08-24 00:00:00	25.9667	27.0883	0.0014	0.0021	0.0013	0.0021	1.9183	8.5817	8.39	0.6687	9.59	4.8983	10.7133	33.3667	1079.88	7.5467	29.3
2018-08-25 00:00:00	26.4333	27.0167	0.0015	0.0022	0.0013	0.0021	2.08	9.3267	8.5767	0.6775	10.0817	5.0067	10.95	32.0333	1153.5	7.535	29.6
2018-08-26 00:00:00	26.4833	27.3567	0.0015	0.0022	0.0013	0.0022	2.015	9.3383	8.4617	0.6982	9.9983	4.95	10.8233	30.1667	1217.37	7.615	29.3667
2018-08-27 00:00:00	23.45	27.26	0.0014	0.0021	0.0009	0.0018	2.5017	8.6667	7.4967	0.5808	9.335	4.3717	9.5633	29.5333	1233.02	7.6067	28.95
2018-08-28 00:00:00	18.65	27.2917	0.0012	0.0019	0.0002	0.0014	3.695	7.5117	5.8367	0.4322	8.66	3.3967	7.4333	34.35	1261.68	7.67	29.5667
2018-08-29 00:00:00	20.3167	27.5883	0.0013	0.002	0.0004	0.0016	3.8083	7.9633	6.3183	0.4843	9.03	3.6833	8.0567	35.7667	1354.22	7.745	30.8167
2018-08-30 00:00:00	21.1	27.865	0.0013	0.0023	0.0007	0.0017	4.0417	8.4167	7.015	0.5302	10.1967	4.0867	8.94	31.6	1433.72	7.815	31.9167
2018-08-31 00:00:00	20.3	27.7333	0.0013	0.0022	0.0007	0.0017	4.0233	8.2067	7.1783	0.548	10.2067	4.185	9.1517	34	1406.35	7.77	32.1667
2018-09-01 00:00:00	29.05	27.685	0.0015	0.0018	0.0006	0.0018	2.5383	9.395	6.8983	0.5832	8.3733	4.0367	8.8317	51.45	1193.27	7.7383	30.3333
2018-09-02 00:00:00	18.4167	27.2183	0.0012	0.0017	0.0004	0.0017	2.955	7.3933	6.335	0.5465	7.885	3.7133	8.12	30.3333	777.467	7.6217	29.6667
2018-09-03 00:00:00	17.7167	27.2983	0.0012	0.0019	0.0003	0.0016	2.8733	7.4117	6.1267	0.5218	8.6883	3.5867	7.8483	31.2333	1044.67	7.6517	30.6333
2018-09-04 00:00:00	23	27.916	0.0014	0.0022	0.0012	0.0021	2.826	8.688	8.232	0.6712	10.204	4.812	10.524	35.56	1298.18	7.782	30.66
2018-09-05 00:00:00	24.2667	27.8967	0.0012	0.0013	0.0007	0.0014	3.8283	7.415	3.8933	0.4425	5.8267	2.3117	5.06	55.95	641.917	7.8417	30.55
2018-09-06 00:00:00	25.4333	27.66	0.0013	0.0021	0.0006	0.0018	3.17	8.1083	6.7717	0.5618	9.2933	3.96	8.665	40.0333	956.683	7.7433	29.3833
2018-09-07 00:00:00	23	27.7667	0.0012	0.0023	0.001	0.0019	2.9967	7.6533	7.8967	0.5903	10.625	4.6	10.0617	34.9333	1155.47	7.7617	27.7667
2018-09-08 00:00:00	26.7333	27.7017	0.0012	0.002	0.0002	0.0015	3.3817	7.685	5.91	0.4838	9.0617	3.4533	7.5567	53.85	1325.55	7.7733	27.3
2018-09-09 00:00:00	33.4333	27.5717	0.0013	0.0023	0.0001	0.0014	4.115	8.4533	5.605	0.4413	10.1933	3.2733	7.1567	71.5	1480.67	7.7517	27.2333
2018-09-10 00:00:00	34.9833	27.555	0.0014	0.0022	0.0001	0.0013	4.2883	8.575	5.5733	0.433	9.83	3.25	7.11	73.8	1522.37	7.7483	26.7667
2018-09-11 00:00:00	34.9333	27.6333	0.0014	0.0022	0.0001	0.0014	4.4633	8.6417	5.465	0.4468	9.9533	3.195	6.9867	78	1523.67	7.77	26.6
2018-09-12 00:00:00	35.1	27.5217	0.0014	0.0021	0.0003	0.0013	4.4883	8.455	4.7267	0.4133	9.2217	2.77	6.0617	77.5833	1573.2	7.7417	26.9333
2018-09-13 00:00:00	33.4167	27.6417	0.0014	0.0023	0.0002	0.0015	4.0217	8.5583	5.8183	0.4737	10.2217	3.4	7.44	65.2167	1528.87	7.77	26.4667
2018-09-14 00:00:00	31.45	27.4683	0.0014	0.0021	0.0004	0.0016	3.5917	8.8567	6.4167	0.5127	9.7917	3.7467	8.1967	57.0333	1445.45	7.7017	26.6167
2018-09-15 00:00:00	33.95	27.685	0.0014	0.0019	0.0003	0.0018	3.6917	8.6067	6.0517	0.5528	8.7683	3.555	7.775	70.3	1402.43	7.7517	27.6667
2018-09-16 00:00:00	35.0833	27.8133	0.0014	0.002	0.0003	0.0018	3.8683	8.6617	6.1067	0.5735	9.05	3.5917	7.855	75.7167	1410.27	7.7833	27.5667
2018-09-17 00:00:00	58.7	27.67	0.0016	0.0014	0.0005	0.0018	3.615	9.8	4.8117	0.5675	6.4767	2.865	6.2667	158.2	779.417	7.7367	25.5833
2018-09-18 00:00:00	27.5167	27.08	0.0012	0.0018	0.0004	0.0015	2.4433	7.625	5.7867	0.4858	8.0817	3.1983	6.9983	40.3	710.35	7.5983	26.05
2018-09-19 00:00:00	22.5167	26.7217	0.0012	0.002	0.0006	0.0017	3.0317	7.2183	6.7267	0.53	8.9233	3.925	8.5867	32.7167	911.083	7.485	27.7833
2018-09-20 00:00:00	28.4333	27.1517	0.0013	0.0021	0.0011	0.0021	2.7583	8.4233	8.1467	0.6543	9.8	4.7567	10.4083	41.3333	1049.88	7.5733	28.0167
2018-09-21 00:00:00	28.85	26.9017	0.0013	0.0019	0.0007	0.0019	2.5767	8.1467	7.1383	0.6023	8.5617	4.18	9.14	55.05	705.133	7.5067	25.95
2018-09-22 00:00:00	21.3167	26.8383	0.0011	0.0017	0.0004	0.0016	2.8833	6.5183	6.3817	0.4897	7.8017	3.7217	8.1383	37.7333	662.133	7.53	25.9333
2018-09-23 00:00:00	19.9333	26.82	0.0011	0.0018	0.0006	0.0017	3.285	6.875	6.7933	0.538	8.235	3.965	8.6733	33.1833	870.017	7.515	26.4167
2018-09-24 00:00:00	21.0333	27.2217	0.0011	0.002	0.0006	0.0017	3.65	7.1167	6.9117	0.5502	8.8933	4.0383	8.8283	35.55	1025.77	7.615	26.7333
2018-09-25 00:00:00	23.05	27.425	0.0012	0.002	0.0005	0.0017	3.99	7.2867	6.5683	0.5475	8.9083	3.845	8.4067	41.4833	1148.3	7.6783	25.9
2018-09-26 00:00:00	24.9667	27.4067	0.0012	0.0021	0.0003	0.0017	4.745	7.3683	5.9233	0.5185	9.4817	3.4733	7.5967	46.3167	1236.92	7.68	24.9333
2018-09-27 00:00:00	27.6167	27.5717	0.0012	0.0024	0.0003	0.002	5.07	7.7867	6.0933	0.6315	10.8183	3.6017	7.88	51.5667	1317.73	7.7033	24.7167
2018-09-28 00:00:00	27.3167	27.5967	0.0013	0.0028	0.001	0.002	4.76	7.9083	7.85	0.6265	12.635	4.5833	10.0267	51.2167	1319.03	7.705	25.2
2018-09-29 00:00:00	28.2333	27.6733	0.0012	0.0025	0.0011	0.002	4.6933	7.13	8.0317	0.6293	11.4517	4.6867	10.25	54.7	1390.72	7.725	25.3667
2018-09-30 00:00:00	28.7667	27.7467	0.0014	0.0024	0.0009	0.002	4.7867	8.4467	7.4717	0.6145	11.0233	4.3683	9.5567	55.5167	1362.03	7.7517	25.6833
2018-10-01 00:00:00	30.5167	27.7617	0.0014	0.0023	0.0007	0.002	4.9767	8.6	7.03	0.6465	10.3983	4.13	9.0367	63.5333	1445.47	7.7483	25.15
2018-10-02 00:00:00	30.3	27.8717	0.0014	0.0021	0.0003	0.0017	5.3183	8.5617	5.6317	0.5357	9.8433	3.315	7.25	59.6833	1448.05	7.805	24.6667
2018-10-03 00:00:00	29.8	27.6283	0.0013	0.0021	0.0003	0.0016	5.38	8.5083	4.7567	0.4895	9.8067	2.8117	6.1483	60.9333	1468.93	7.75	24.3833
2018-10-04 00:00:00	29.7333	27.86	0.0013	0.002	0.0005	0.0015	5.59	8.37	4.1483	0.4693	9.4033	2.4617	5.3883	61.5667	1498.88	7.8233	24.3833
2018-10-05 00:00:00	30	27.9117	0.0013	0.002	0.001	0.0013	5.875	8.1633	2.995	0.4147	8.8917	1.8017	3.9417	64.0167	1566.67	7.855	24.2
2018-10-06 00:00:00	29.6333	27.9417	0.0013	0.0019	0.0013	0.0012	5.9483	8.1033	2.37	0.368	8.7933	1.4383	3.145	59.05	1611.02	7.8733	24.1167
2018-10-07 00:00:00	29.1667	27.8833	0.0013	0.002	0.0013	0.0011	6.02	8.1267	2.305	0.3575	9.015	1.3983	3.0583	59.7667	1668.35	7.8633	24
2018-10-08 00:00:00	29.2667	27.7983	0.0013	0.002	0.0013	0.0011	5.9533	8.15	2.3517	0.3505	8.915	1.4217	3.1117	61.7333	1673.57	7.8417	24.4
2018-10-09 00:00:00	29.45	27.745	0.0013	0.0021	0.0011	0.0012	5.65	8.365	2.965	0.3663	9.355	1.7683	3.8717	60.95	1643.58	7.8167	24.3333
2018-10-10 00:00:00	30.8833	27.85	0.0014	0.002	0.0007	0.0012	5.73	8.5467	3.8283	0.399	9.2433	2.265	4.9517	64.4167	1578.42	7.845	22.85
2018-10-11 00:00:00	31.6	27.695	0.0014	0.0022	0.0005	0.0014	6.015	8.89	5.1383	0.4325	9.8633	3.0067	6.5783	62.9833	1663.12	7.79	21.7
2018-10-12 00:00:00	33	27.99	0.0015	0.0024	0.0003	0.0015	6.22	9.0033	4.76	0.4707	10.7183	2.8067	6.1417	62.1833	1617.52	7.8633	21.5333
2018-10-13 00:00:00	33.3667	28.0283	0.0014	0.0024	0.0003	0.0016	6.4583	8.865	4.875	0.4848	11.075	2.875	6.2883	65.5	1616.2	7.8683	21.3833
2018-10-14 00:00:00	34.5333	27.9333	0.0014	0.0024	0.0002	0.0016	6.265	8.9233	5.1117	0.514	10.95	3.0167	6.5983	64.4333	1621.4	7.835	21.5667
2018-10-15 00:00:00	34.4333	27.8467	0.0014	0.0023	0.0003	0.0015	6.015	8.8283	4.8833	0.4778	10.525	2.88	6.295	62.9833	1622.72	7.8183	21.1
2018-10-16 00:00:00	34.7667	27.7283	0.0014	0.0022	0.0006	0.0017	6.3817	8.7967	5.995	0.5243	10.01	3.515	7.6867	64.85	1560.17	7.78	21.2833
2018-10-17 00:00:00	35.0333	27.97	0.0014	0.0022	0.0007	0.0018	5.9783	9.0117	7.2133	0.5655	10.1317	4.21	9.2083	59.9333	1629.23	7.83	21.7167
2018-10-18 00:00:00	35.6	27.7983	0.0015	0.0023	0.0004	0.0019	6.1867	9.1233	6.3917	0.5992	10.5683	3.7583	8.2217	61.9833	1539.32	7.7783	21.5333
2018-10-19 00:00:00	35.1833	28.0583	0.0014	0.0025	0.0004	0.002	6.505	8.87	6.4383	0.6295	11.4067	3.7967	8.3	61.9333	1544.5	7.8367	20.65
2018-10-20 00:00:00	34.9333	27.6867	0.0014	0.0024	0.0002	0.0017	6.8483	8.7267	5.1567	0.5337	10.99	3.0483	6.6667	60.2333	1665.73	7.7517	20.15
2018-10-21 00:00:00	32.3833	27.7367	0.0013	0.0024	0.0002	0.0016	6.7967	8.4167	5.0183	0.512	11.045	2.965	6.4817	54	1574.48	7.7783	20.3167
2018-10-22 00:00:00	32.35	27.595	0.0014	0.0025	0.0002	0.0015	6.4683	8.4183	5.2733	0.4812	11.1617	3.0967	6.775	55.55	1532.77	7.7467	20.4833
2018-10-23 00:00:00	31.55	27.565	0.0014	0.0024	0.0001	0.0012	6.5783	8.5533	5.5733	0.3617	10.9417	3.23	7.065	51.3167	1565.37	7.7483	20.6667
2018-10-24 00:00:00	30.9667	27.205	0.0014	0.0022	0.0004	0.0009	6.3167	8.5417	4.6667	0.2653	9.8933	2.695	5.89	51.15	1543.2	7.7267	21.85
2018-10-25 00:00:00	34.3	27.71	0.0014	0.0024	0.0006	0.002	5.9367	8.925	6.305	0.6193	10.7267	3.715	8.13	56.0167	1523.65	7.745	21.7167
2018-11-02 00:00:00	31.1333	27.865	0.0014	0.0024	0.0001	0.0017	7.8867	8.62	5.4817	0.5368	10.9867	3.2317	7.0667	51.5167	1573.18	7.8133	19.65
2018-11-03 00:00:00	32.7	27.9467	0.0014	0.0025	0.0002	0.0018	7.85	8.5683	6	0.5632	11.2033	3.5283	7.7167	60.4333	1594.05	7.8267	19.75
2018-11-04 00:00:00	31.45	27.9233	0.0014	0.0026	0.0007	0.0021	7.475	8.6567	7.2683	0.679	11.77	4.275	9.3483	46.8333	1586.25	7.7833	20.7167
2018-11-05 00:00:00	29.8167	28.02	0.0014	0.0025	0.0006	0.0018	7.0517	8.6383	4.935	0.5667	11.1283	2.9333	6.4167	47.8167	1626.65	7.8417	21.2833
2018-11-06 00:00:00	32.4667	27.9183	0.0014	0.0025	0.0005	0.002	7.4167	8.895	6.695	0.6092	11.4817	3.9317	8.6	51.8667	1612.3	7.8083	20.3
2018-11-07 00:00:00	60.5667	28.1167	0.0018	0.0025	0.0011	0.0024	7.7183	11.2283	7.955	0.7695	11.6367	4.685	10.2483	111.667	893.467	7.81	17.55
2018-11-08 00:00:00	46.65	27.7433	0.0014	0.0021	0.0002	0.0016	8.48	8.845	5.915	0.512	9.8367	3.4667	7.58	77.3833	637.383	7.775	16.8333
2018-11-09 00:00:00	36.5333	27.8517	0.0013	0.0026	0.0006	0.0018	7.9483	7.7983	6.7817	0.5548	12.0967	3.9633	8.67	38.3667	793.117	7.7983	16.8333
2018-11-10 00:00:00	29.9333	27.4617	0.0012	0.0025	0.0008	0.0018	7.8917	7.2033	7.2883	0.5743	11.5933	4.25	9.3033	36.5167	895.433	7.6933	17.3333
2018-11-11 00:00:00	29.95	27.6	0.0012	0.0028	0.0015	0.0024	7.2267	7.845	8.8967	0.771	12.6567	5.2133	11.4017	30.7333	1105.28	7.6667	18.2
2018-11-12 00:00:00	30.7333	27.7767	0.0012	0.0027	0.0011	0.0023	7.7217	7.7617	7.9067	0.7268	12.3883	4.645	10.16	37.7833	1283.85	7.73	18.2
2018-11-13 00:00:00	31.0333	27.84	0.0013	0.0028	0.0013	0.0028	7.8083	7.975	8.455	0.873	12.8983	5	10.9267	37.2167	1376.38	7.7067	18.55
2018-11-14 00:00:00	34.7833	27.8533	0.0013	0.0028	0.0015	0.0027	7.875	8.075	8.8467	0.837	12.705	5.205	11.3867	48.15	1484.57	7.7167	18.4167
2018-11-15 00:00:00	33.7	27.8567	0.0013	0.0028	0.0016	0.0027	8.19	7.9867	9.1033	0.8407	12.7533	5.35	11.7033	40.0333	1561.5	7.71	18.0667
2018-11-16 00:00:00	35.1333	28.07	0.0013	0.0031	0.0013	0.0028	8.0483	8.0417	8.4433	0.8653	13.9183	4.9883	10.91	44.4667	1626.63	7.78	17.6833
2018-11-17 00:00:00	33.9333	27.9283	0.0014	0.0029	0.0013	0.0026	8.635	8.52	8.5483	0.8062	13.3117	5.0283	11.0017	38.4667	1584.9	7.7467	17.0667
2018-11-18 00:00:00	41.65	27.89	0.0016	0.0031	0.002	0.003	7.87	9.8133	10.0483	0.937	14.0533	5.9067	12.9233	53.6167	1226.5	7.7083	16.5833
2018-11-19 00:00:00	38.6	27.834	0.0015	0.003	0.002	0.0026	7.208	9.08	10.15	0.84	13.762	5.936	12.986	38.72	995.52	7.704	16.38
2018-11-20 00:00:00	32.4333	27.4183	0.0013	0.0027	0.0014	0.0023	8.7517	7.8467	8.7717	0.7152	12.1833	5.125	11.2133	35.15	1068.13	7.64	16.5667
2018-11-21 00:00:00	33.4667	27.5967	0.0012	0.0026	0.0017	0.0025	8.0167	7.39	9.3183	0.8055	11.8333	5.4617	11.9417	37.1833	1266.92	7.6617	17.0833
2018-11-22 00:00:00	35.9667	27.715	0.0014	0.0027	0.0016	0.0028	8.22	8.4933	9.3017	0.8753	12.23	5.47	11.9683	45.1167	1347.7	7.6683	16.5667
2018-11-23 00:00:00	32.55	27.6083	0.0014	0.0027	0.0014	0.0026	7.9817	8.7233	8.6983	0.8295	12.1867	5.1183	11.1983	42.35	1415.48	7.6517	16.4667
2018-11-24 00:00:00	32.7167	27.8	0.0014	0.0026	0.0017	0.0028	8.225	8.78	9.3183	0.8993	11.9433	5.49	12.0017	46.9	1470.22	7.685	16.6333
2018-11-25 00:00:00	27.7667	27.9033	0.0014	0.0027	0.0019	0.003	7.8717	8.56	9.7767	0.936	12.4467	5.7567	12.59	37.1167	1423.3	7.7083	17
2018-11-26 00:00:00	26.6833	27.6633	0.0014	0.0028	0.0018	0.003	8.18	8.5583	9.7167	0.9395	12.495	5.7233	12.5183	34.1833	1488.47	7.6283	17.25
2018-11-27 00:00:00	25.65	27.9367	0.0013	0.0027	0.0014	0.0026	8.2667	8.3133	8.82	0.821	12.3817	5.1867	11.3417	34.7833	1526.3	7.75	17.3833
2018-11-28 00:00:00	26.35	27.9267	0.0013	0.0029	0.0014	0.0027	7.7667	8.41	8.815	0.8653	13.3633	5.1933	11.365	35.5167	1528.85	7.735	17.4167
2018-11-29 00:00:00	28.0333	27.9267	0.0015	0.0029	0.0018	0.0031	8.2367	8.9717	9.545	0.9763	13.1333	5.6383	12.3317	35.7167	1591.45	7.7083	17.3833
2018-12-07 00:00:00	30.3667	26.515	0.0014	0.0024	0.0014	0.0021	2.88	8.99	8.9017	0.679	10.7617	5.19	11.3483	39.0667	950.817	7.3817	13.5167
2018-12-08 00:00:00	26.8833	26.5917	0.0014	0.0023	0.0015	0.0023	5.655	8.5917	9.0183	0.7122	10.76	5.2633	11.5133	32.3667	1049.87	7.4067	12.2333
2018-12-09 00:00:00	23.6833	26.5583	0.0013	0.0023	0.0015	0.0022	5.72	8.2817	8.905	0.7045	10.5	5.1967	11.37	29.7333	1147	7.3817	11.25
2018-12-10 00:00:00	28.75	26.5967	0.0014	0.0026	0.0021	0.0026	6.11	8.93	10.2733	0.8242	11.6083	6	13.1233	26.4	1299.48	7.3683	11.2167
2018-12-11 00:00:00	37.6167	26.8333	0.0015	0.0027	0.0018	0.0025	5.975	9.6117	9.8167	0.7933	12.1867	5.735	12.545	44.05	961.233	7.4233	12.0667
2018-12-12 00:00:00	34.8	27.765	0.0016	0.0026	0.0013	0.0024	6.0117	9.6033	8.5367	0.7678	11.6967	5.0133	10.96	32.5	964.517	7.7183	11.3667
2018-12-13 00:00:00	28.2167	26.5567	0.0012	0.0025	0.0014	0.002	5.84	8.1917	8.7417	0.6283	11.2317	5.0817	11.12	25.85	1048.57	7.415	11.2167
2018-12-14 00:00:00	30.7333	26.6717	0.0014	0.0026	0.0017	0.0023	5.5317	8.7933	9.465	0.723	11.9017	5.5183	12.0683	24.9333	1153.5	7.4233	11.1667
2018-12-15 00:00:00	32.5667	26.755	0.0016	0.0029	0.0022	0.003	4.985	9.7883	10.6767	0.9367	13.1333	6.2617	13.6933	22.5667	1311.22	7.3783	11.75
2018-12-16 00:00:00	31.3167	26.7117	0.0015	0.0029	0.0021	0.003	5.2717	9.46	10.36	0.942	13.0017	6.0833	13.3067	21.9333	1382.92	7.3733	12.1833
2018-12-17 00:00:00	31.1	26.81	0.0015	0.0029	0.0021	0.0029	5.21	9.2567	10.3917	0.9305	13.34	6.1	13.3383	23.6167	1392.02	7.3817	12.4667
2018-12-18 00:00:00	31.4167	26.6233	0.0014	0.0032	0.0022	0.0033	3.725	9.5383	10.4833	1.0315	14.3483	6.1783	13.5167	23.3	1446.77	7.315	13.0333
2018-12-19 00:00:00	27.85	26.6183	0.0015	0.0029	0.0019	0.0027	2.9233	9.2267	9.8967	0.8588	13.1383	5.8	12.685	22.8167	1471.53	7.36	13.6
2018-12-20 00:00:00	36.3667	26.7483	0.0017	0.0036	0.0027	0.0033	4.8967	10.6683	11.81	1.0375	16.335	6.925	15.145	27.3667	1441.55	7.355	14.3333
1	0	0	0	0	0	0	0	0	0	0	0	0	0	0	0	0	0
AVE	34.1583	32.4691	0.00155235	0.00208401	0.00123542	0.00201787	4.53764	8.86628	7.06491	0.63719	10.1353	4.14682	9.07028	47.9846	1168.64	7.52949	21.9945
min	13.7333	18.8583	0.0001	0	0.0001	0.0006	1.4675	6.27	1.3167	0.195	0.1233	0.8067	1.7667	21.4333	361.7	7.18	6.7
max	106.733	90.92	0.005	0.0036	0.0037	0.0036	8.7517	13.18	13.5533	1.1436	16.335	7.855	17.1817	400	1673.57	7.8733	33.5667
AVE
spring	38.2447	31.4694	0.00144505	0.00205275	0.00176374	0.00223297	4.08524	9.51136	7.99931	0.707001	10.6559	4.69339	10.2665	43.4133	1072.14	7.39434	20.2155
summer	31.6642	25.2845	0.00154891	0.00182717	0.000745652	0.00179783	2.94047	8.61891	6.02304	0.567224	8.3183	3.54075	7.74492	57.295	1081.79	7.51958	29.725
autumn	31.2452	27.6825	0.00134337	0.00231928	0.000773494	0.00189639	5.81465	8.35174	6.55956	0.597924	10.5558	3.8505	8.42235	53.2971	1346.68	7.73867	22.5987
winter	36.0272	54.6801	0.00207692	0.00218846	0.00188654	0.0022	6.1099	8.9617	7.98837	0.693785	11.6486	4.68217	10.2391	31.4288	1201.74	7.45301	10.6138
ConcentrationxQ	309.825	294.504	0.0140803	0.0189026	0.0112056	0.0183026	41.1576	80.4197	64.0807	5.77949	91.93	37.6128	82.2699	435.234	10599.9	68.2945	199.496

## Sheet: site 5
time	COD(mg/L)	oil pollutants(mg/L)	Pb(mg/L)	Cr(mg/L)	Cd(mg/L)	As(mg/L)	DO(mg/L)	CODmn(mg/L)	NH4-N(mg/L)	TP(mg/L)	TN(mg/L)	flow velocity(m/s)	flow rate(m3/s)	Turbidity(NTU)	Conductivity(μm/cm)	pH	water temperature(℃)
2018-01-22 00:00:00	33.9	55.2367	0.0003	0.0012	0.0002	0.0018	7.9333	5.8233	7.6367	4.2367	0.367	22.5333	645.2	2.9667	6.22	7.7367	8.2667
2018-01-23 00:00:00	35.0333	56.67	0.0004	0.0005	0.0005	0.0024	7.58	6.2233	7.83	3.9283	0.3493	35.55	702.533	3.0617	6.4117	7.8067	9.8833
2018-01-24 00:00:00	36.68	56.338	0.001	0.0004	0.0002	0.0004	6.976	6.544	7.444	3.842	0.344	27.3	639.72	3.15	6.6	7.748	7.64
2018-01-25 00:00:00	33.9	55.78	0.0012	0.0006	0.0006	0.0002	6.595	6.9383	7.065	3.5517	0.3202	27.5667	629.517	2.925	6.1367	7.7833	6.2667
2018-01-26 00:00:00	28.65	55.6717	0.0013	0.0007	0.0005	0.0001	7.3267	7.4117	6.7433	3.3183	0.3062	19.7833	660.8	2.5283	5.3167	7.815	5.3667
2018-01-27 00:00:00	28.6333	55.5983	0.0014	0.0008	0.0007	0.0001	7.0933	7.4683	6.5833	3.25	0.3038	19.55	662.75	2.5167	5.2917	7.8883	4.85
2018-01-28 00:00:00	29.1167	55.75	0.001	0.0004	0.0006	0.0004	7.0633	7.4583	6.57	3.275	0.3093	18.4333	662.767	2.55	5.36	7.83	4.3333
2018-01-29 00:00:00	30.1	55.6133	0.0008	0.0001	0.0004	0.0007	7.5133	7.38	6.7867	3.06	0.3153	17.5167	689.5	2.6367	5.5367	7.88	4.2
2018-01-30 00:00:00	28.9167	56.305	0.0008	0.0002	0.0005	0.0007	7.1733	7.2217	6.8467	2.7467	0.3082	15.2	702.55	2.555	5.3717	7.9183	4.1667
2018-01-31 00:00:00	29.6833	55.895	0.0007	0	0.0002	0.0008	6.9967	6.96	7.2083	2.6983	0.311	16.6	673.217	2.635	5.5367	7.8267	4.7833
2018-02-01 00:00:00	31.9833	56.3633	0.0007	0.0002	0.0004	0.0008	7.0033	7.1567	7.69	2.7133	0.3037	16.2	666.7	2.8317	5.9467	7.8433	5.2
2018-02-01 00:00:00	31.9833	56.3633	0.0007	0.0002	0.0004	0.0008	7.0033	7.1567	7.69	2.7133	0.3037	16.2	666.7	2.8317	5.9467	7.8433	5.2
2018-02-02 00:00:00	28.95	56.8733	0.0007	0.0001	0.0002	0.0009	7.15	7.0567	7.8317	3.0283	0.3218	15.0167	660.817	2.6267	5.52	7.6933	5.3667
2018-02-03 00:00:00	31.75	56.395	0.001	0.0003	0.0002	0.0005	7.8967	6.9217	7.8117	3.33	0.3573	14.55	684.283	2.8267	5.9283	7.645	5.1667
2018-02-04 00:00:00	31.8	57.1633	0.001	0.0003	0.0003	0.0005	7.865	6.835	8.0467	3.7233	0.3997	16.4333	653.667	2.845	5.97	7.6183	5.55
2018-02-05 00:00:00	32.8833	57.1367	0.0011	0.0004	0.0003	0.0004	7.635	6.2417	8.235	3.795	0.4088	26.8167	686.25	2.9383	6.1567	7.545	5.9333
2018-02-06 00:00:00	35.2	57.6717	0.0009	0.0003	0.0002	0.0004	6.1583	6.49	6.7333	3.1167	0.305	26.05	668	2.6067	5.4517	7.68	6.4667
2018-02-07 00:00:00	33.2	58.1217	0.001	0.0004	0.0004	0.0005	6.7383	6.6933	8.1567	3.7217	0.357	14.2833	641.95	2.955	6.1917	7.6433	5.9833
2018-02-08 00:00:00	33.85	57.3233	0.001	0.0003	0.0001	0.0005	7.2033	6.4017	7.8967	4.0033	0.3625	25.9333	660.183	2.9817	6.25	7.6367	6.2333
2018-02-09 00:00:00	33.5833	57.4483	0.0007	0.0002	0.0001	0.0009	7.4467	6.4583	7.5433	3.9133	0.3532	26.8333	647.15	2.9383	6.1567	7.6867	7.6167
2018-02-10 00:00:00	30.4333	57.4817	0.0006	0.0002	0.0001	0.001	7.0667	6.7433	7.3483	3.4583	0.306	15.6667	682.35	2.6967	5.6683	7.6083	6.8667
2018-02-11 00:00:00	30.1333	57.63	0.0009	0.0001	0.0002	0.0007	7.07	6.5733	6.9767	3.395	0.3108	21.5833	673.183	2.6517	5.57	7.675	7.0333
2018-02-12 00:00:00	32.8333	58.3283	0.0011	0.0005	0.0003	0.0003	7.065	6.5067	6.9733	3.2833	0.312	40.6667	675.817	2.8433	5.965	7.8033	10.7333
2018-02-13 00:00:00	32.1167	72.7067	0.0011	0.0004	0.0005	0.0004	7.3367	6.465	7.0267	3.1383	0.3045	54.3167	649.733	2.7933	5.8683	7.9233	14.9333
2018-02-14 00:00:00	34.0667	79.095	0.0008	0.0004	0.0004	0.0007	7.2183	6.4283	7.0783	3.0733	0.3023	54.8667	568.3	2.94	6.1633	7.9683	16.3833
2018-02-15 00:00:00	34.9667	84.875	0.0004	0.0004	0.0004	0.0012	6.6983	6.1567	7.2333	3.295	0.3077	54.85	661.483	3.015	6.3183	7.9567	14.8
2018-02-16 00:00:00	31.4333	85.2283	0.0003	0.0006	0.0004	0.0014	7.3783	6.3567	7.32	3.4167	0.3128	53.4833	692.767	2.7683	5.81	7.9183	11.5667
2018-02-17 00:00:00	33.0667	83.1583	0.0002	0.0007	0.0007	0.0014	7.4583	6.3183	7.835	3.3967	0.3195	52.2167	479.583	2.9217	6.1233	8.005	14.5667
2018-02-18 00:00:00	36.0333	81.035	0.0004	0.0004	0.0004	0.0012	7.65	6.5233	7.6617	3.595	0.3298	43.2333	602.983	3.12	6.535	7.8967	12.8333
2018-02-19 00:00:00	33.8	79.2033	0.0003	0.0006	0.0004	0.0014	8.03	6.6417	7.4983	3.675	0.3207	31.4	726.633	2.95	6.1833	7.8683	11.1833
2018-02-20 00:00:00	32.2833	82.04	0.0002	0.0007	0.0004	0.0015	7.835	6.205	7.27	3.815	0.3103	29.7333	712.967	2.8267	5.9283	7.82	9.3
2018-02-21 00:00:00	33.7833	80.435	0.0001	0.0007	0.0004	0.0015	7.645	6.4283	7.2017	3.65	0.3145	32.6333	697.317	2.9267	6.1383	7.8433	9.8167
2018-02-22 00:00:00	29.3667	80.42	0.0002	0.0008	0.0005	0.0016	7.7967	6.2333	7.3417	3.5933	0.3052	34.1167	679.717	2.62	5.5133	7.7667	9.2
2018-02-23 00:00:00	28.65	80.1983	0.0005	0.0006	0.0006	0.0014	8.3283	6.345	7.7733	3.4217	0.2937	41.4	701.9	2.6	5.47	7.835	12.6333
2018-02-24 00:00:00	28.8833	78.6367	0.0012	0.0012	0.0006	0.002	7.5367	6.2267	7.9367	3.465	0.2742	49.0167	630.2	2.63	5.5267	7.9217	11.2
2018-02-25 00:00:00	28.5	78.0667	0.0011	0.0011	0.0006	0.0019	6.7667	6.4417	8.0633	3.2833	0.282	50.0833	632.833	2.6117	5.4883	7.91	13
2018-02-26 00:00:00	30.2	77.08	0.0012	0.0012	0.0008	0.002	7.71	6.3717	8.4967	3.69	0.2982	44.5833	624.317	2.7633	5.8017	7.8283	12.6833
2018-02-27 00:00:00	33.2667	70.335	0.0018	0.0018	0.0008	0.0026	7.3867	6.5967	8.3183	4.075	0.3092	50.35	637.883	2.935	6.1517	7.7917	11.9
2018-02-28 00:00:00	33.5167	59.5717	0.0021	0.0021	0.0008	0.0029	6.87	6.355	7.52	4.155	0.3077	69.8	608.683	2.9317	6.145	7.655	13.6667
2018-03-01 00:00:00	40.65	59.62	0.0015	0.0015	0.0008	0.0023	7.805	6.2233	8.0417	4.1783	0.3937	69.55	580	3.4767	7.2667	7.7183	14.6833
2018-03-02 00:00:00	40.9667	60.965	0.0011	0.0011	0.0007	0.0019	6.9383	6.2117	8.0967	4.53	0.3973	69.8333	487.167	3.505	7.3217	7.7933	14.6167
2018-03-03 00:00:00	36.52	60.8	0.0021	0.0021	0.0009	0.0029	6.034	6.174	7.596	3.286	0.3146	74.2	550.16	3.15	6.596	7.666	13.62
2018-03-04 00:00:00	37.6167	60.68	0.0031	0.003	0.0009	0.0038	5.6167	5.9733	7.5233	2.7967	0.3088	81.6333	538.633	3.225	6.7467	7.8317	15.2167
2018-03-05 00:00:00	43.2667	59.6867	0.0015	0.0015	0.0009	0.0023	5.7983	6.085	7.8567	3.0283	0.3465	77.1667	520.717	3.6517	7.6217	7.9467	15.8833
2018-03-06 00:00:00	46.3667	60.91	0.0004	0.0005	0.0008	0.0013	4.725	6.21	8.185	2.6617	0.3347	74	477.367	3.8967	8.1267	7.985	15.8167
2018-03-07 00:00:00	51.9833	63.01	0.0007	0.0008	0.0007	0.0016	4.58	6.2983	9.1083	2.1817	0.2922	80.25	488.15	4.3633	9.085	7.9867	14.1833
2018-03-08 00:00:00	44.6333	62.1767	0.0013	0.0013	0.0007	0.0021	4.0867	6.7417	8.9267	1.8667	0.283	73.2	465	3.825	7.9817	7.29	13.75
2018-03-09 00:00:00	32.3	61.0483	0.0011	0.0011	0.0009	0.0019	4.0833	6.3333	8.5583	1.8867	0.2838	61.6	471.183	2.9183	6.12	7.9117	14.5833
2018-03-10 00:00:00	29.7333	61.4233	0.0011	0.0012	0.001	0.0019	4.3067	6.1083	8.2333	1.6467	0.2542	61.2167	469.55	2.7133	5.695	8	16.3833
2018-03-11 00:00:00	29.8167	60.905	0.0017	0.0017	0.0013	0.0025	3.8317	6.1083	8.115	1.4117	0.2388	64.4167	417.083	2.71	5.69	8.0133	17.65
2018-03-12 00:00:00	29.75	60.8	0.0024	0.0031	0.0021	0.0026	3.835	6.4367	8.0883	1.685	0.2282	55.9	420.183	2.7017	5.6783	7.2983	18.95
2018-03-13 00:00:00	25.8167	61.0217	0.002	0.002	0.0017	0.0028	4.6167	6.0417	7.9317	1.8383	0.2388	78.25	476.05	2.4117	5.0767	7.625	20.1167
2018-03-14 00:00:00	25.3333	60.7133	0.0029	0.0028	0.0016	0.0036	5.2633	5.9583	7.72	2.045	0.257	84.5833	426.117	2.3617	4.975	7.9717	19.8333
2018-03-15 00:00:00	25.9	60.8017	0.0027	0.0032	0.0018	0.003	5.3583	6.3283	7.9017	2.0233	0.2582	69.65	510.617	2.4117	5.085	8.0617	19.55
2018-03-16 00:00:00	30.4	61.2833	0.0006	0.0016	0.0011	0.0004	5.1883	5.9533	8.0233	2.5917	0.3147	78.25	474.433	2.7433	5.7617	8.0983	17.4833
2018-03-17 00:00:00	42.45	60.2717	0.0008	0.0018	0.0009	0.0006	4.0017	6.1083	8.5433	2.2633	0.3047	89.3333	397.867	3.645	7.605	8.1083	16.1333
2018-03-18 00:00:00	41.05	60.5133	0.0017	0.0027	0.0008	0.0015	4.105	5.97	8.66	2.1483	0.2887	85.5833	438.583	3.55	7.4167	8.1033	16
2018-03-19 00:00:00	37.7833	60.6983	0.0017	0.0026	0.0005	0.0014	4.4233	5.9283	8.875	2.4283	0.2817	77.1667	402.1	3.3333	6.9717	8.045	14.8
2018-03-20 00:00:00	38.1333	60.56	0.0015	0.0024	0.0002	0.0012	4.4183	5.7717	8.5933	2.2333	0.276	79.3333	403.9	3.3367	6.9783	8.0083	13.7
2018-03-21 00:00:00	33.0833	60.26	0.0013	0.0021	0.0004	0.0009	4.595	6.6333	8.5233	2.28	0.2782	77.75	419.85	2.9633	6.21	7.6583	14.4333
2018-03-22 00:00:00	28.0667	60.75	0.0012	0.0023	0.0006	0.0011	4.635	5.9283	8.5167	2.405	0.3083	75.3	422.95	2.6133	5.4917	7.99	15.2333
2018-03-23 00:00:00	28.7	59.8033	0.0013	0.0023	0.0012	0.0011	5.07	5.985	8.5267	2.3067	0.2778	76.6667	384.667	2.6583	5.585	7.9983	17.0833
2018-03-24 00:00:00	28.1167	60.6733	0.0015	0.0024	0.0016	0.0012	4.6767	5.89	8.6183	2.4333	0.2698	77.0833	471.167	2.6233	5.515	7.9683	19.1333
2018-03-25 00:00:00	28.2	60.6567	0.0015	0.0024	0.0018	0.0012	5.62	6.0433	9.085	2.5617	0.2985	77.8333	467.25	2.6633	5.595	8.1133	20.2
2018-03-26 00:00:00	31.2833	61.0417	0.0015	0.0025	0.0021	0.0013	5.7717	6.4583	9.6117	2.3517	0.307	76.6667	377.017	2.9217	6.125	8.1017	20.8667
2018-03-27 00:00:00	31.95	60.7483	0.0016	0.0025	0.0023	0.0013	5.645	6.5417	9.8667	2.0117	0.2713	68.5833	549.383	2.9883	6.2583	8.12	21.05
2018-03-28 00:00:00	34.0667	60.775	0.0012	0.0016	0.0026	0.0012	5.1533	6.47	10.0233	1.965	0.2858	75.0833	438.35	3.1483	6.595	7.9617	22.6833
2018-03-29 00:00:00	35.1667	61.02	0.001	0.0011	0.0026	0.0009	5.4467	6.8967	10.67	1.93	0.3075	76.3333	289.933	3.2733	6.8467	8.1433	22.1833
2018-03-30 00:00:00	33.9	61.115	0.0021	0.003	0.0018	0.0018	5.0017	6.6217	9.8533	1.7783	0.2703	60.4167	346	3.1267	6.5417	8.1033	19.9333
2018-03-31 00:00:00	25.5667	60.485	0.0023	0.0032	0.0019	0.0017	5.1583	6.6733	8.9333	1.7867	0.2378	52.8	489.433	2.4633	5.1883	8.0017	20.05
2018-04-01 00:00:00	27.1667	61.4967	0.0017	0.0026	0.0027	0.0015	5.35	6.51	8.12	1.7967	0.231	49.2	358.017	2.5217	5.3	7.96	22.2333
2018-04-02 00:00:00	27.75	61.4683	0.0021	0.003	0.0031	0.0018	5.7	6.1033	7.905	1.995	0.2535	50.1	482.333	2.5467	5.3567	6.465	19.6833
2018-04-03 00:00:00	30.05	62.2717	0.0021	0.003	0.0034	0.0018	7.5133	8.0133	8.85	2.11	0.2643	49.8	516.867	2.7783	5.83	7.7533	24.3667
2018-04-04 00:00:00	32.4	63.624	0.0004	0.0009	0.0024	0.0005	5.898	7.306	8.258	2.202	0.2718	40.08	649.88	2.908	6.092	7.908	21.88
2018-04-05 00:00:00	32	63.3867	0.0003	0.0013	0.0016	0.0002	5.6117	6.4783	7.6183	2.1617	0.2707	37.8167	638	2.8317	5.9383	7.8517	19.3667
2018-04-06 00:00:00	28.6167	63.1733	0.0008	0.0012	0.0014	0.0008	6.28	4.875	7.9533	2.5217	0.3057	29.1167	624.333	2.6133	5.49	7.7067	18.1333
2018-04-07 00:00:00	27.5167	63.5067	0.002	0.0008	0.0013	0.002	6.8317	4.585	8.4667	3.68	0.3723	26.95	635.4	2.5683	5.405	7.71	16.5
2018-04-08 00:00:00	32.9	63.995	0.0009	0.0003	0.0014	0.001	6.795	4.1833	8.9933	4.015	0.3652	29.0667	591.1	2.9933	6.27	7.6867	16.35
2018-04-09 00:00:00	27.6833	64.0233	0.0006	0.0005	0.0019	0.0008	6.3367	5.36	8.505	3.495	0.3047	25.4167	555.883	2.5867	5.4333	7.7367	17.1667
2018-04-10 00:00:00	29.4667	64.5333	0.0004	0.001	0.0023	0.0004	5.9733	6.5767	8.7217	2.96	0.2787	33.4333	560.483	2.7283	5.7283	7.8867	18.4
2018-04-11 00:00:00	32.5167	65.1833	0.001	0.0016	0.0026	0.0009	5.645	7.7917	9.39	2.63	0.2625	30.7167	559.817	2.9917	6.2717	8.0233	19.9833
2018-04-12 00:00:00	31.3	65.165	0.0006	0.0013	0.0023	0.0005	5.5633	7.2183	8.925	2.345	0.256	35.6167	591.1	2.8733	6.0267	7.9183	20.0833
2018-04-13 00:00:00	29.05	65.52	0.0018	0.0028	0.0019	0.0016	4.99	7.39	8.6333	2.54	0.2547	46.52	472.32	2.6917	5.6533	7.9583	19.55
2018-04-14 00:00:00	33.3333	65.2833	0.0016	0.0025	0.0014	0.0013	5.3017	6.4317	8.7	3.0233	0.2427	47.5833	608.033	3.0017	6.29	7.7517	17.9
2018-04-15 00:00:00	31.3	65.265	0.0012	0.0022	0.0017	0.001	6.3717	6.585	8.9583	3.045	0.2383	50.9833	649.1	2.875	6.0317	7.77	18.2333
2018-04-16 00:00:00	31.4167	65.51	0.0011	0.002	0.002	0.0009	6.2183	6.2833	8.97	3.1367	0.2518	53.7333	683.633	2.885	6.0517	7.8033	18.6667
2018-04-17 00:00:00	37.1667	65.8467	0.001	0.0012	0.0022	0.001	6.0367	6.7033	9.0167	3.1767	0.2353	56.9667	665.383	3.2617	6.8183	7.795	19.2333
2018-04-18 00:00:00	32.65	65.55	0.0005	0.0009	0.0025	0.0005	6.2633	8.2767	9.9683	2.9167	0.2378	38.5	684.95	3.0433	6.3767	8.0783	20.2833
2018-04-19 00:00:00	33.1667	66.2967	0.0007	0.0008	0.0028	0.0007	5.9083	9.585	10.1767	2.5017	0.2227	33.4167	662.117	3.095	6.4833	8.2217	20.95
2018-04-20 00:00:00	38.8	66.7567	0.0004	0.0011	0.0031	0.0004	6.6933	11.004	11.7483	2.0233	0.2185	26.6	623.033	3.61	7.5383	8.47	22.1167
2018-04-21 00:00:00	33.6333	67.1283	0.0022	0.0031	0.0029	0.0019	5.945	9.3983	10.1933	2.0367	0.1857	28.65	653.65	3.13	6.5533	8.3417	22.2667
2018-04-22 00:00:00	30.4333	67.1433	0.0029	0.0036	0.0022	0.0026	4.6	7.5717	7.8633	1.7833	0.1373	29.3833	677.767	2.4133	5.0583	8.075	22.6167
2018-04-23 00:00:00	28.5167	67.5417	0.0025	0.0034	0.0022	0.0022	5.6033	5.5983	8.775	2.2183	0.195	29.8333	670.567	2.6633	5.595	7.8017	21.6667
2018-04-24 00:00:00	27.0833	67.57	0.002	0.0029	0.002	0.0017	5.8167	4.025	8.7017	2.6117	0.2505	33.9167	594.983	2.5567	5.375	7.5933	20.8
2018-04-25 00:00:00	24.7	66.7917	0.0013	0.0022	0.0024	0.0012	6.2117	3.5533	8.225	3.1383	0.2742	29.1	602.183	2.35	4.955	7.625	21.6333
2018-04-26 00:00:00	17.1333	67.655	0.0013	0.0019	0.0023	0.0009	6.5367	3.2867	8.1383	3.4717	0.279	27.25	630.867	1.56	3.3317	7.5367	21.4667
2018-04-27 00:00:00	26.2167	67.95	0.0014	0.0024	0.0028	0.0012	6.6083	4.16	8.1283	3.1417	0.2948	21.8833	630.2	2.4533	5.165	7.6	22.4833
2018-04-28 00:00:00	26.85	67.5317	0.0012	0.0016	0.0032	0.0011	6.6933	5.9483	8.545	3.0117	0.2922	25.9333	647.8	2.53	5.3167	7.795	23.4833
2018-04-29 00:00:00	29.1	68.7633	0.0017	0.0027	0.0031	0.0015	6.3733	4.6383	8.7483	3.1917	0.3247	27.8833	627.583	2.7033	5.6783	7.5717	22.9167
2018-04-30 00:00:00	27.8333	69.0867	0.0025	0.0034	0.0034	0.0022	6.1133	4.9183	8.3733	3.2067	0.3763	28.8333	622.367	2.5867	5.4383	7.6983	24.4
2018-05-01 00:00:00	25.3667	69.5783	0.0029	0.0037	0.0034	0.0025	5.75	5.0067	8.27	3.215	0.3803	28.3167	641.267	2.4017	5.06	7.6417	25.1167
2018-05-02 00:00:00	26.3833	69.9567	0.0019	0.0026	0.0032	0.0017	6.3183	3.4767	8.1533	3.6717	0.5185	33.35	641.933	2.4683	5.1917	7.5383	24.9667
2018-05-03 00:00:00	35.28	70.988	0.0012	0.0014	0.0032	0.0011	6.242	7.158	8.87	1.71	0.5282	15.74	269.88	3.158	6.602	7.936	25.12
2018-05-04 00:00:00	27.85	69.8567	0.0007	0.0008	0.0033	0.0008	6.6517	4.2117	8.5067	3.22	0.4843	37.5167	679.733	2.5967	5.4617	7.605	24.95
2018-05-05 00:00:00	28.6667	69.3783	0.0031	0.0039	0.0031	0.0027	6.3883	4.19	8.445	3.7983	0.4385	44.5167	700.567	2.6533	5.5683	7.5317	24.7
2018-05-06 00:00:00	27.9833	69.28	0.004	0.0048	0.0028	0.0036	6.8933	3.14	8.4217	4.6967	0.3972	38.0667	655.617	2.6	5.4667	7.4083	23.8
2018-05-07 00:00:00	60.85	68.5483	0.003	0.0039	0.0022	0.0027	2.5	4.84	9.9733	2.135	0.2935	237.5	399.817	5.0583	10.51	7.47	21.7833
2018-05-08 00:00:00	63.7167	69.58	0.0017	0.0025	0.0025	0.0015	2.3633	5.0833	9.5667	1.625	0.2687	149.167	377.35	5.235	10.8717	7.465	21.6833
2018-05-09 00:00:00	48.4833	69.0817	0.0011	0.0008	0.0028	0.0011	2.9383	4.575	9.37	1.71	0.2637	99.75	376.683	4.1333	8.6083	7.445	22.4333
2018-05-10 00:00:00	48.1	69.705	0.0005	0.0012	0.0028	0.0004	3.6833	4.8133	8.375	1.6383	0.2938	86.5	396.233	4.0333	8.4083	7.445	22.8333
2018-05-11 00:00:00	34.85	70.08	0.0019	0.0028	0.0028	0.0016	2.8867	3.995	8.8433	1.6583	0.2468	82.6667	417.4	3.1217	6.5333	7.4267	22.9
2018-05-12 00:00:00	31.5167	70.0867	0.0027	0.0036	0.0029	0.0024	3.065	4.8517	8.8433	1.6583	0.2028	68.6333	444.467	2.885	6.0483	7.5383	23.6667
2018-05-13 00:00:00	30.3333	70.6517	0.0024	0.0033	0.0033	0.0021	3.29	5.4883	8.93	1.6033	0.2157	56.1833	466.6	2.805	5.8833	7.5483	24.8667
2018-05-14 00:00:00	31.3167	71.2467	0.0028	0.0036	0.0037	0.0024	3.5117	5.0533	8.8917	1.5233	0.2048	60.7667	479.333	2.8733	6.025	7.5667	25.6667
2018-05-15 00:00:00	28.85	64.6267	0.0029	0.0035	0.0039	0.0021	3.7367	5.0017	8.555	1.5633	0.1777	62.3833	488.117	2.6717	5.6133	7.5933	26.9333
2018-05-16 00:00:00	31.45	51.525	0.001	0.0011	0.0039	0.001	3.65	5.0367	8.3717	1.6383	0.1828	80.6333	516.15	2.8433	5.9683	7.5733	27.85
2018-05-17 00:00:00	33.625	50.9475	0.0013	0.0021	0.0036	0.0011	3.405	5.0975	8.1825	1.84	0.192	92.375	522.05	2.985	6.2575	7.6425	27.925
2018-05-18 00:00:00	29.15	52.5417	0.0013	0.0022	0.0036	0.0011	3.9167	4.0467	7.9	2.135	0.22	78.0333	543.483	2.6483	5.5617	7.4567	28.0667
2018-05-19 00:00:00	26.4333	51.3367	0.0035	0.0043	0.0034	0.0031	4.8867	2.7683	7.9583	3.085	0.2518	53.6	526.883	2.4567	5.1717	7.415	27.35
2018-05-20 00:00:00	27.4167	51.9483	0.0036	0.0044	0.003	0.0032	5.9167	2.075	8.0517	4.1367	0.3678	21.8167	490.417	2.5333	5.33	7.4	25.5667
2018-05-21 00:00:00	21.5	52.7583	0.0036	0.0045	0.0027	0.0033	4.7233	2.6667	7.6917	3.2933	0.3302	26.8333	496.933	2.0833	4.4083	7.3683	24.2833
2018-05-22 00:00:00	25.35	52.2583	0.0038	0.0043	0.0026	0.0035	3.6117	2.9567	7.3733	2.8467	0.291	50.4833	492	2.3383	4.9267	7.4667	23.5333
2018-05-23 00:00:00	30.7167	51.525	0.0025	0.0024	0.0028	0.0022	3.7717	3.9267	8.08	2.535	0.2613	60.2667	475.417	2.7717	5.8183	7.5183	23.8667
2018-05-24 00:00:00	25.7667	53.0217	0.0027	0.0025	0.0029	0.0023	3.91	4.4067	8.035	2.58	0.2425	47.15	476.7	2.4133	5.085	7.4983	24.15
2018-05-25 00:00:00	36.05	52.5983	0.0034	0.0033	0.0029	0.0031	4.0517	3.8917	8.185	2.8717	0.2495	55.8	475.083	3.1617	6.6133	7.4717	24.1667
2018-05-26 00:00:00	41.3167	51.87	0.0038	0.0036	0.0028	0.0034	4.07	4.15	8.2767	2.2417	0.2297	60.3	512.217	3.5433	7.4	7.4333	23.9
2018-05-27 00:00:00	35.5833	52.4017	0.0025	0.0024	0.003	0.0022	4.3167	5.1317	8.46	2.0067	0.2007	51.25	494.983	3.1467	6.585	7.5933	24.9833
2018-05-28 00:00:00	31.4667	52.7317	0.0024	0.0024	0.0032	0.0022	4.0617	6.1833	8.4667	1.8183	0.1958	40.5833	502.117	2.8533	5.9833	7.65	25.55
2018-05-29 00:00:00	33.75	53.2033	0.0029	0.0028	0.0031	0.0026	4.1717	5.13	8.125	1.8683	0.1808	38.85	524.633	2.9933	6.2683	7.6117	25.3833
2018-05-30 00:00:00	29.1333	53.39	0.0025	0.0025	0.0032	0.0023	4.3217	4.6817	8.0483	2.0967	0.1797	36.5167	533.75	2.655	5.58	7.5967	25.6667
2018-05-31 00:00:00	27.64	54.164	0.0027	0.0026	0.0032	0.0023	4.088	4.728	7.822	2.014	0.1712	39.94	527.36	2.49	5.282	7.642	26.14
2017-06-06 00:00:00	31.64	43.152	0.0026	0.0028	0.0003	0.0026	6.376	6.464	6.672	0.226	0.1876	74.5	699.92	2.738	5.746	7.772	25.32
2017-06-07 00:00:00	34.96	45.342	0.0022	0.0018	0.0009	0.0033	7.28	6.662	7.038	1.154	0.1774	91.2	766.4	3	6.286	7.734	26.56
2018-06-08 00:00:00	29.85	56.1133	0.0007	0.0006	0.0038	0.0006	4.9017	7.0317	8.3533	1.5817	0.1493	45.9833	640.617	2.7283	5.73	7.865	28.9333
2018-06-09 00:00:00	32.1833	55.235	0.0025	0.0024	0.0035	0.0022	4.535	4.5117	7.745	1.7417	0.1587	66.6	596.933	2.8533	5.9817	7.5567	27.5333
2018-06-10 00:00:00	26.9167	55.7067	0.0023	0.0022	0.0034	0.002	4.845	3.395	7.1983	1.965	0.171	47.1833	549.383	2.4383	5.13	7.4583	27.0167
2018-06-11 00:00:00	24.5833	55.3967	0.0017	0.0016	0.0035	0.0015	6.225	3.555	7.815	3.0783	0.2415	28.3833	557.183	2.315	4.88	7.4817	27.15
2018-06-12 00:00:00	26.7833	55.6233	0.0021	0.0031	0.0038	0.0013	5.7717	5.5733	8.415	2.5917	0.2267	32.6333	593.05	2.515	5.29	7.6217	28.2167
2018-06-13 00:00:00	28.4333	56.5533	0.0011	0.0011	0.0038	0.0011	5.4583	6.7417	8.9533	2.4083	0.217	37.3833	615.233	2.67	5.6117	7.72	28.8167
2018-06-14 00:00:00	25.9	56.2433	0.0023	0.0039	0.004	0.0006	5.53	5.8767	8.3633	2.2467	0.203	33.6	596.967	2.4467	5.1533	7.6	28.8667
2018-06-15 00:00:00	23.9833	56.3017	0.0008	0.0008	0.0033	0.0009	3.9533	5.53	6.96	1.805	0.1835	40.4	561.767	1.95	4.1083	7.6517	29.1667
2018-06-16 00:00:00	24.4833	57.2567	0.0008	0.0008	0.0038	0.0007	5.1583	5.1517	8.61	2.48	0.2252	47.05	594.35	2.3633	4.98	7.64	28.8667
2018-06-17 00:00:00	27.5167	56.8883	0.0013	0.0012	0.0038	0.0012	4.8167	4.5733	8.7883	2.6167	0.2395	54.4833	537.633	2.5933	5.4517	7.6217	28.8167
2018-06-18 00:00:00	27.45	57.6317	0.0008	0.0008	0.004	0.0008	4.3133	4.7433	9.2317	2.1233	0.24	53.1167	523.3	2.6217	5.5067	7.7017	29.85
2018-06-19 00:00:00	30.75	57.6283	0.0013	0.0013	0.0036	0.0011	3.675	3.055	8.9167	2.2567	0.2363	66.4167	521.033	2.8333	5.945	7.505	28.2
2018-06-20 00:00:00	32.2167	57.2267	0.0023	0.0022	0.0035	0.002	3.3767	3.42	8.965	1.6467	0.231	64.3833	538.617	2.9417	6.165	7.49	27.8167
2018-06-21 00:00:00	31.3	57.85	0.0015	0.0014	0.0036	0.0013	3.6533	4.35	8.7833	1.485	0.2222	57.2333	542.217	2.865	6.005	7.535	28.3167
2018-06-22 00:00:00	31.2167	57.4483	0.0026	0.0025	0.0034	0.0023	4.4417	3.1467	8.635	1.8283	0.2163	62.6167	602.817	2.8467	5.9733	7.45	27.4
2018-06-23 00:00:00	31.5833	57.775	0.0028	0.0026	0.0033	0.0024	4.9283	3.4017	8.4783	1.85	0.2117	64.4833	566.983	2.8617	6.0017	7.415	26.5833
2018-06-24 00:00:00	32.3167	58.19	0.0019	0.0018	0.0034	0.0017	4.645	3.9567	8.6383	1.955	0.2182	63.8	564.367	2.9267	6.1333	7.4783	27.1667
2018-06-25 00:00:00	33.7833	58.4867	0.0011	0.001	0.0037	0.0011	4.6767	5.0167	9.0617	1.985	0.2193	60.5167	646.5	3.06	6.4083	7.5983	28.1833
2018-06-26 00:00:00	35.7333	58.535	0.001	0.0009	0.0039	0.0009	4.9483	5.605	9.2367	2.2033	0.2158	64.9667	689.483	3.2117	6.7217	7.6633	29.0833
2018-06-27 00:00:00	33.6	59.1283	0.0008	0.0008	0.004	0.0008	5.015	5.3383	8.8783	1.8983	0.2158	62.95	670.617	3.0333	6.3567	7.6583	29.65
2018-06-28 00:00:00	30.9667	59.5667	0.0013	0.0013	0.0038	0.0011	4.8583	5.025	8.515	2.1883	0.2102	60.8833	638.683	2.8217	5.9183	7.6367	29.4333
2018-06-29 00:00:00	31.6833	59.56	0.0018	0.0016	0.004	0.0016	4.855	5.1967	8.5967	2.54	0.2407	63.9333	587.833	2.8783	6.035	7.6583	30.4
2018-06-30 00:00:00	26.2	59.6633	0.0008	0.0008	0.0038	0.0006	5.9967	3.1317	8.2417	2.9183	0.234	47.1833	583.25	2.46	5.1783	7.5033	29.5667
2018-07-01 00:00:00	25.6	59.9983	0.0013	0.0013	0.0039	0.0013	6.4617	4.28	8.9283	3.6083	0.2867	33.3	574.133	2.465	5.1917	7.65	29.6667
2018-07-02 00:00:00	28.5167	59.4867	0.0009	0.0008	0.0039	0.0008	6.2333	5.035	9.42	3.45	0.2963	36.7667	583.917	2.7083	5.69	7.6983	29.7833
2018-07-03 00:00:00	27.95	60.9833	0.0011	0.0011	0.0039	0.0011	6.7167	4.6233	9.145	3.385	0.2958	41.5667	586.533	2.6483	5.5667	7.705	29.6333
2018-07-04 00:00:00	25.1833	61.195	0.0009	0.0009	0.004	0.0008	4.9033	4.9333	8.6883	2.7283	0.2452	35.4333	536.967	2.4217	5.0933	7.695	30.0333
2018-07-05 00:00:00	26.5333	60.4183	0.0012	0.0012	0.0032	0.001	3.9267	3.5683	7.4833	2.0067	0.2047	46.5167	632.167	2.1167	4.4533	7.5217	29.5333
2018-07-06 00:00:00	28.9333	60.585	0.0022	0.0021	0.0036	0.0019	4.4717	2.4417	8.4233	2.4567	0.2685	63.0167	460.417	2.6667	5.6067	7.4667	28.2
2018-07-07 00:00:00	36.3167	60.7233	0.003	0.0029	0.0034	0.0027	2.7267	3.505	8.33	1.535	0.2397	90.25	388.4	3.1883	6.675	7.3583	27.5667
2018-07-08 00:00:00	34.15	61.3483	0.0016	0.0015	0.0036	0.0015	2.6733	3.6967	8.4817	1.275	0.2352	70.75	379.617	3.045	6.3767	7.34	28.15
2018-07-09 00:00:00	31.3167	61.0833	0.0011	0.001	0.0038	0.001	2.7117	4.065	8.1667	1.0517	0.2257	55.9833	403.4	2.82	5.92	7.3833	29.1167
2018-07-10 00:00:00	30.05	61.185	0.001	0.0009	0.004	0.0011	3.04	3.4917	8.33	1.165	0.2597	56.1833	390.05	2.7417	5.755	7.3833	29.5167
2018-07-11 00:00:00	51.1	61.955	0.0006	0.0006	0.0039	0.0007	2.4333	4.2483	8.2833	0.835	0.2268	157	313.45	4.2417	8.8333	7.395	29.7
2018-07-12 00:00:00	49.2333	63.02	0.0011	0.0011	0.004	0.0011	1.64	4.16	8.2167	0.8017	0.2228	144.333	305.967	4.11	8.5633	7.3567	29.6333
2018-07-13 00:00:00	42.8	62.155	0.0017	0.0016	0.0042	0.0018	2.0967	5.0317	8.8867	0.5683	0.2147	120.583	349	3.6917	7.7067	7.405	30.9833
2018-07-14 00:00:00	45.3	62.2183	0.0019	0.0018	0.0043	0.0019	2.2033	3.4667	8.655	0.7417	0.2235	134.25	346.05	3.8533	8.0383	7.3117	31.5
2018-07-15 00:00:00	41.15	62.395	0.0004	0.0004	0.0047	0.0005	2.4317	3.1733	8.5333	1.0117	0.2378	112	369.2	3.5467	7.4117	7.4383	32.1833
2018-07-16 00:00:00	33.65	63.1767	0.0012	0.0011	0.0046	0.0012	2.4333	2.8467	8.3533	1.155	0.254	89.25	383.2	3	6.2867	7.4617	32.4167
2018-07-17 00:00:00	33.0333	62.6267	0.0021	0.002	0.0044	0.0022	2.755	3.2117	8.2367	1.1	0.2512	88.4167	389.4	2.945	6.1783	7.505	32.5167
2018-07-18 00:00:00	32.4667	63.655	0.0006	0.0006	0.0041	0.0007	4.1967	3.9383	7.8933	1.1733	0.2587	77.75	429.8	2.8833	6.0483	7.58	32.8
2018-07-19 00:00:00	31.0167	64.32	0.0012	0.0012	0.0028	0.0012	3.5483	5.6317	9.0467	0.87	0.2192	70.0833	435.017	2.8617	6.0017	7.7183	33.1
2018-07-20 00:00:00	28.7	64.1767	0.0022	0.002	0.0027	0.0022	3.3033	6.2433	9.1833	0.6567	0.2032	56.9833	462.717	2.7067	5.6833	7.8033	33.0833
2018-07-21 00:00:00	31.7	64.3267	0.0018	0.0017	0.0025	0.0019	3.43	5.76	9.085	0.6367	0.1813	68.8167	493.983	2.9117	6.1083	7.7933	33.05
2018-07-22 00:00:00	30.9833	64.7067	0.0015	0.0014	0.0024	0.0016	3.5883	4.9483	8.8333	0.6683	0.1758	70.8833	569.583	2.8467	5.9683	7.7717	32.6333
2018-07-23 00:00:00	34.1667	64.6817	0.0013	0.0011	0.0023	0.0013	3.4583	4.385	8.7383	0.7983	0.1848	90.0833	616.517	3.065	6.42	7.7383	31.95
2018-07-24 00:00:00	37.875	64.005	0.0016	0.0014	0.0025	0.0017	4.315	5.65	8.845	0.8425	0.196	84.25	664.725	3.3375	6.9775	7.8725	32.85
2018-07-25 00:00:00	34.1	64.7067	0.0025	0.0031	0.0026	0.0018	5.6	4.4633	8.285	0.98	0.1968	71.3333	675.167	3.0283	6.3417	7.7867	32.45
2018-07-26 00:00:00	31.62	64.838	0.0015	0.0013	0.0024	0.0015	5.038	3.858	8.078	1.442	0.2204	62.92	724.18	2.836	5.952	7.638	32.34
2018-07-27 00:00:00	31.2333	64.9683	0.0017	0.0016	0.0021	0.0015	6.2483	3.2333	7.8567	2.2583	0.234	59.5667	653	2.7917	5.86	7.5917	31.2667
2018-07-28 00:00:00	26.95	64.0333	0.0021	0.0019	0.002	0.002	5.9033	4.16	8.1917	2.3833	0.2208	27.8667	454.883	2.5083	5.2817	7.5117	30.65
2018-07-29 00:00:00	35.0167	65.8933	0.0015	0.0014	0.0022	0.0015	5.905	6.648	9.1617	1.7867	0.2533	56.7167	506.367	3.1567	6.605	8.005	31.4833
2018-07-30 00:00:00	35.8167	64.9283	0.0015	0.0014	0.0022	0.0016	6.05	6.7767	9.0883	1.6583	0.2577	54.55	603.467	3.2083	6.7117	8.0117	31.4
2018-07-31 00:00:00	44.45	65.2983	0.0015	0.0014	0.0024	0.0015	6.5367	7.106	10.0517	1.6117	0.277	72.8333	600.867	3.8917	8.1183	8.175	31.95
2018-08-01 00:00:00	35.5667	66.3917	0.0019	0.0017	0.0024	0.0019	5.4683	8.2383	9.3583	1.1133	0.2322	55.8333	537.633	3.21	6.715	8.0433	32.1667
2018-08-02 00:00:00	33.9333	65.595	0.0018	0.0017	0.0024	0.0019	4.6667	5.98	8.285	1.3183	0.199	64.5833	501.483	3.0167	6.3183	7.6983	32.1333
2018-08-03 00:00:00	33.5667	66.83	0.0013	0.0025	0.003	0.0007	6.0233	4.31	8.155	1.6583	0.2153	65.25	534.083	2.98	6.245	7.6	31.7167
2018-08-04 00:00:00	33	66.4567	0.0011	0.001	0.0023	0.0012	4.53	4.3533	8.3217	1.1517	0.1747	56.5833	440.55	2.9517	6.1867	7.6083	31.4167
2018-08-05 00:00:00	32.15	66.7233	0.0014	0.0013	0.0024	0.0014	5.1617	6.505	8.9617	0.8933	0.169	49.0333	463.017	2.9367	6.1567	7.7483	32.4667
2018-08-06 00:00:00	32.4333	66.3667	0.0018	0.0016	0.0025	0.0018	4.3983	6.615	9.0333	0.7217	0.16	45.8167	489.433	2.9617	6.21	7.7817	32.8667
2018-08-07 00:00:00	29.775	67.06	0.002	0.0018	0.0025	0.002	3.8125	6.8925	8.835	0.6825	0.153	41.525	499.5	2.76	5.79	7.775	33.15
2018-08-08 00:00:00	43.95	66.96	0.0023	0.0021	0.0032	0.0023	4.54	11.375	11.89	0.365	0.174	53.4	471.2	3.99	8.315	8.345	34.7
2018-08-09 00:00:00	33.95	67.3233	0.0028	0.0026	0.0027	0.0028	2.8717	7.9733	9.8767	0.495	0.141	45.1167	480.633	3.1317	6.5517	8.0633	33.8333
2018-08-10 00:00:00	31.4167	68.04	0.0025	0.0023	0.0027	0.0025	4.2483	7.0633	9.475	0.61	0.1518	41.7667	531.783	2.92	6.125	8.035	33.6833
2018-08-11 00:00:00	31.6833	68.3233	0.0021	0.0019	0.0027	0.0021	4.37	6.8617	9.6233	0.81	0.1713	42.3833	589.133	2.95	6.185	8.01	33.6
2018-08-12 00:00:00	31.06	67.432	0.002	0.0019	0.0025	0.0021	5.336	5.378	8.866	0.924	0.169	45.68	641.28	2.852	5.982	7.814	32.9
2018-08-13 00:00:00	31.4167	68.6467	0.0011	0.001	0.0022	0.001	4.1017	4.405	8.5	1.16	0.185	61.55	667.983	2.8517	5.9833	7.78	31.85
2018-08-14 00:00:00	33.65	67.9017	0.0014	0.0013	0.0022	0.0015	3.2983	4.4783	8.4667	1.025	0.1782	64.2167	643.217	3.0083	6.3033	7.815	31.55
2018-08-15 00:00:00	34.85	65.19	0.0014	0.0013	0.0026	0.0013	3.7467	7.0667	9.485	0.9483	0.1787	52.0667	589.133	3.1683	6.6283	8.0617	32.3
2018-08-16 00:00:00	38.44	57.006	0.0009	0.0008	0.0022	0.0008	3.49	4.736	8.392	1.246	0.1594	81.12	534.94	3.346	6.996	7.83	30.66
2018-08-17 00:00:00	49.1833	55.6117	0.0026	0.0025	0.0016	0.0023	3.3333	4.09	7.1533	1.2267	0.198	148.583	317.717	4.0233	8.3883	7.5017	28.0833
2018-08-18 00:00:00	59.8833	56.33	0.0028	0.0026	0.0015	0.0024	0.458	5.1033	6.7533	0.7033	0.2155	354.5	230.217	4.7583	9.8983	7.3617	27
2018-08-19 00:00:00	49.35	56.5333	0.0014	0.0013	0.0013	0.0012	0.69	5.0517	4.6083	0.41	0.1477	161.333	235.267	3.3333	6.9467	7.2933	27.8833
2018-08-20 00:00:00	35.025	57.6625	0.0012	0.0012	0.0017	0.001	2.495	4.61	5.0425	0.525	0.173	94.875	245.85	2.86	6.0025	7.27	28.275
2018-08-27 00:00:00	20.1	57.8433	0.0013	0.0012	0.0018	0.0011	2.1283	5.3533	4.9067	0.6733	0.1562	48.7667	336.6	1.785	3.795	7.495	28.8
2018-08-28 00:00:00	21.2833	56.4133	0.0014	0.0013	0.0019	0.0013	2.6433	6.8117	5.235	0.8983	0.1542	46.7667	351.933	1.895	4.0183	7.73	29.4333
2018-08-29 00:00:00	19.0833	58.3967	0.001	0.001	0.0021	0.001	2.4567	7.3767	5.4467	0.3733	0.135	37.9	366.6	1.7517	3.7267	7.7517	30.1167
2018-08-30 00:00:00	19.6	57.385	0.001	0.0009	0.0024	0.0011	2.7333	8.876	5.9983	0.315	0.1292	32.9	401.467	1.8283	3.8817	8.1867	30.9
2018-08-31 00:00:00	17.7333	57.76	0.0011	0.001	0.0023	0.0012	2.9183	8.35	5.5817	0.47	0.1132	29.9833	434.683	1.6667	3.5483	7.9683	31.0167
2018-09-01 00:00:00	13.6833	58.4533	0.0011	0.0011	0.002	0.0009	4.5233	6.605	4.87	0.545	0.1048	26.85	423.95	1.325	2.85	7.6017	30.4167
2018-09-02 00:00:00	14.2667	60.0467	0.0015	0.0014	0.0021	0.0015	3.4217	6.405	4.6667	0.5783	0.1112	25.3167	440.55	1.3533	2.9067	7.585	30.85
2018-09-03 00:00:00	15.3167	58.5117	0.0013	0.0013	0.0023	0.0013	3.4667	7.6767	4.935	0.4783	0.113	30	444.117	1.445	3.1	7.8233	31.3167
2018-09-04 00:00:00	18.5	58.0967	0.0014	0.0013	0.0024	0.0015	3.29	9.5717	5.3433	0.4383	0.1022	30.6	437.65	1.7033	3.6267	8.075	31.45
2018-09-05 00:00:00	18.7	59.2833	0.0013	0.0012	0.0022	0.0013	3.2067	9.325	5.0867	0.48	0.1025	29.05	451.95	1.7	3.6167	8.1517	31.1
2018-09-06 00:00:00	18.2333	59.0233	0.0011	0.0011	0.0019	0.001	3.2017	5.8467	4.6967	0.805	0.1157	30.9833	481.583	1.6383	3.49	7.685	29.9833
2018-09-07 00:00:00	18.1833	59.9817	0.0019	0.0018	0.0017	0.0016	4.5383	4.8483	4.3317	0.7433	0.1137	33.9833	447.733	1.61	3.43	7.5117	28.8833
2018-09-08 00:00:00	18.65	58.5517	0.0015	0.0014	0.0017	0.0013	3.6433	4.6217	4.2317	0.9617	0.117	39.65	456.517	1.6333	3.4817	7.55	28.4
2018-09-09 00:00:00	21.6167	58.345	0.0013	0.0012	0.0017	0.0011	3.5983	5.0833	4.3917	1.18	0.133	49.7833	495.283	1.8567	3.9433	7.6367	28.05
2018-09-10 00:00:00	25.2833	58.9467	0.0018	0.0017	0.0015	0.0015	3.8633	5.1	4.3883	1.325	0.1342	60.35	504.1	2.1183	4.48	7.6383	27.3833
2018-09-11 00:00:00	26.8833	60.9267	0.0015	0.0015	0.0015	0.0013	3.6683	6.01	4.8117	1.2517	0.1277	64.6333	491.367	2.2633	4.7767	7.7417	27.1667
2018-09-12 00:00:00	27.95	58.79	0.003	0.003	0.002	0.002	3.775	5.8133	4.6467	1.3067	0.1162	57.9333	517.45	2.33	4.9083	7.6467	26.7
2018-09-13 00:00:00	27.4	60.6217	0.0032	0.0031	0.0012	0.0029	5.07	4.5817	4.3	1.5233	0.1167	61.1	596.967	2.265	4.775	7.5517	26.1
2018-09-14 00:00:00	27.15	59.8233	0.0021	0.002	0.0014	0.0019	5.0233	5.4917	4.5533	1.4933	0.1158	62.9833	605.417	2.2667	4.775	7.65	26.8
2018-09-15 00:00:00	27.8833	59.7083	0.0015	0.0014	0.0016	0.0013	5.4467	6.7667	4.845	1.5033	0.117	49.7	559.15	2.3383	4.9283	7.7467	27.3333
2018-09-16 00:00:00	28.4833	59.4567	0.0023	0.0022	0.0013	0.002	5.905	5.385	4.7567	1.5167	0.116	66.0167	617.8	2.375	5.0017	7.645	26.5167
2018-09-17 00:00:00	26.9	60.3667	0.0037	0.0036	0.0012	0.0034	5.98	4.8183	4.2133	1.8067	0.1045	58.55	568.933	2.2217	4.6933	7.5683	25.8167
2018-09-18 00:00:00	24.7833	59.1233	0.0032	0.0038	0.0018	0.0025	6.045	4.9383	3.99	1.5833	0.0992	51.0667	537	2.055	4.3467	7.6	26.3
2018-09-19 00:00:00	22.5	60.2433	0.0017	0.0016	0.0016	0.0016	6.405	5.735	4.235	1.655	0.1107	34.5667	544.15	1.91	4.0483	7.6267	27.65
2018-09-20 00:00:00	20.85	61.3917	0.0023	0.0022	0.0014	0.002	5.735	5.11	4.6867	2.23	0.128	35.7333	495.95	1.825	3.8733	7.6067	27.3333
2018-09-21 00:00:00	18.45	63.195	0.0029	0.0028	0.0013	0.0026	5.1883	4.2183	5.04	2.5033	0.1337	38.2833	469.867	1.6767	3.575	7.5733	26.5167
2018-09-22 00:00:00	20.4333	61.005	0.0028	0.0027	0.0013	0.0025	4.11	3.8467	5.2117	2.0317	0.1592	48.5167	497.9	1.8333	3.8917	7.545	26.1833
2018-09-23 00:00:00	23.1667	60.775	0.0018	0.0017	0.0014	0.0016	4.8967	5.6733	6.2267	2.3317	0.213	37.05	491.7	2.0983	4.4383	7.7967	26.2833
2018-09-24 00:00:00	20.5667	61.2	0.0016	0.0015	0.0013	0.0014	4.2967	5.76	5.8533	1.98	0.166	37.4	471.167	1.8883	4.0033	7.795	26.0167
2018-09-25 00:00:00	21.7667	61.4983	0.0023	0.0022	0.0011	0.002	4.11	5.4017	5.6133	1.9567	0.1583	49.6167	466.617	1.955	4.1433	7.7133	25.1833
2018-09-26 00:00:00	23.3667	60.8667	0.0023	0.0022	0.001	0.002	3.9667	5.4067	5.77	1.8733	0.156	53	475.433	2.0817	4.4033	7.7183	24.4
2018-09-27 00:00:00	25.4167	62.94	0.002	0.0019	0.001	0.0017	3.8617	6.4433	6.3467	1.51	0.1418	53.95	469.867	2.27	4.7867	7.8267	24.3
2018-09-28 00:00:00	27.0333	60.6183	0.0026	0.0025	0.001	0.0023	3.7583	6.2883	6.2617	1.2317	0.1355	50.6	487.783	2.3783	5.0083	7.7767	24.3667
2018-09-29 00:00:00	27.4833	60.41	0.0019	0.0019	0.0011	0.0017	4.115	7.0167	6.4433	1.425	0.127	48.7833	493	2.4233	5.1033	7.8917	24.65
2018-09-30 00:00:00	24.5667	60.9	0.0014	0.0014	0.0012	0.0012	4.6083	8.0833	6.5833	1.3767	0.1168	37.5833	515.517	2.2267	4.6967	8.05	24.9667
2018-10-01 00:00:00	25.4	60.7317	0.0013	0.0013	0.0011	0.0011	6.6933	6.97	6.6417	1.2617	0.1112	40.5333	531.8	2.2867	4.825	7.89	24.3667
2018-10-02 00:00:00	25.8667	61.8683	0.0013	0.0013	0.0011	0.0012	6.3617	7.3783	6.675	1.2667	0.1065	40.4833	532.45	2.3267	4.9	7.9483	24.35
2018-10-03 00:00:00	25.5333	62.6333	0.0013	0.0013	0.001	0.0011	5.2933	6.805	6.71	1.3467	0.109	38.85	525.933	2.3033	4.8567	7.7967	24.0333
2018-10-04 00:00:00	24.5833	62.6183	0.0013	0.0013	0.001	0.0011	5.3333	6.3083	6.4033	1.4217	0.102	34.9	609.983	2.2133	4.67	7.825	23.8667
2018-10-05 00:00:00	25.4167	62.1867	0.0013	0.0013	0.0009	0.0011	6.8883	5.96	6.285	1.495	0.1057	43.4333	636.717	2.265	4.7767	7.85	23.4167
2018-10-06 00:00:00	27.1	62.715	0.0014	0.0013	0.0009	0.0012	5.68	6.055	6.3767	1.495	0.1125	48.5667	626.933	2.3933	5.0367	7.8117	23.3
2018-10-07 00:00:00	27.4333	61.9117	0.0017	0.0016	0.0009	0.0014	5.7933	6.85	6.315	1.435	0.105	45.5833	630.85	2.4117	5.0767	7.9217	23.3833
2018-10-08 00:00:00	27.2333	61.8967	0.0019	0.0019	0.0009	0.0016	5.685	6.14	6.2933	1.3433	0.102	50.15	630.217	2.395	5.045	7.8717	23.3167
2018-10-09 00:00:00	26.8	62.77	0.0023	0.0023	0.0008	0.0021	5.5683	5.8333	6.1533	1.4233	0.0988	47.8167	660.817	2.3517	4.9617	7.8517	23.1833
2018-10-10 00:00:00	29.4667	62.2233	0.001	0.001	0.0006	0.0008	5.8633	5.6883	6.1017	1.4483	0.1062	60.9	667.983	2.54	5.3433	7.755	22.1333
2018-10-11 00:00:00	31.8667	62.1917	0.0007	0.0007	0.0004	0.0006	6.2817	5.9117	6.0683	1.505	0.1072	63.6	673.217	2.7083	5.69	7.8267	21.4
2018-10-12 00:00:00	30.1	62.47	0.001	0.001	0.0004	0.0008	6.2467	5.9333	6.0233	1.6217	0.1085	54.6667	699.3	2.58	5.4267	7.805	21.1667
2018-10-13 00:00:00	29.85	61.5867	0.0013	0.0013	0.0003	0.0011	6.31	6.0517	6.1917	1.7033	0.102	47.2333	744.233	2.5733	5.4133	7.865	20.85
2018-10-14 00:00:00	30.0833	63.255	0.0018	0.0018	0.0002	0.0016	6.395	5.5417	5.8617	1.645	0.1018	50	742.933	2.565	5.3983	7.7483	20.3333
2018-10-15 00:00:00	29.6	62.4917	0.0022	0.0021	0.0001	0.0019	6.63	5.5583	5.695	1.7767	0.0985	50.7833	772.933	2.5217	5.3033	7.8117	20.0167
2018-10-16 00:00:00	30.0667	62.285	0.0023	0.0022	0.0002	0.002	7.0733	5.6933	5.65	1.7267	0.0983	53.7833	775.5	2.5517	5.3667	7.8217	20
2018-10-17 00:00:00	28.6	63.005	0.0024	0.0023	0.0003	0.0021	7.355	5.8017	5.4217	1.5517	0.0955	46.7167	705.133	2.43	5.1167	7.8217	20.35
2018-10-18 00:00:00	26.9333	63.7133	0.0016	0.0016	0.0003	0.0014	7.5683	5.9217	5.835	1.6067	0.0935	42.1833	838.067	2.34	4.9317	7.9417	19.8
2018-10-19 00:00:00	27.25	63.4933	0.0012	0.0012	0.0001	0.001	7.555	6.465	5.7617	1.565	0.0807	35.2167	868.067	2.3583	4.9683	7.985	19.1667
2018-10-20 00:00:00	26.5667	62.1717	0.0017	0.0016	0.0002	0.0014	6.6767	6.5667	5.765	1.4517	0.0772	33.8667	841.35	2.31	4.8683	7.9517	18.7667
2018-10-21 00:00:00	27.8667	62.5683	0.0021	0.002	0.0002	0.0018	6.585	6.5317	6.0067	1.4267	0.0782	34.3333	863.483	2.4183	5.0933	7.96	18.7667
2018-10-22 00:00:00	25.1667	61.8133	0.0024	0.0023	0.0003	0.0021	7.165	6.3817	5.5917	1.3283	0.0762	39.2667	817.867	2.1967	4.6383	7.905	18.6
2018-10-23 00:00:00	27.15	61.8567	0.0023	0.0022	0.0004	0.002	6.7617	6.6417	5.6333	1.295	0.0813	37.5667	821.783	2.3417	4.935	7.97	18.9
2018-10-24 00:00:00	26.52	62.996	0.002	0.0019	0.0003	0.0018	8.184	6.84	6.16	1.232	0.0824	35.28	843.82	2.334	4.922	8.042	19.28
2018-10-25 00:00:00	25.9167	61.935	0.0024	0.0023	0.0001	0.0021	6.9533	6.595	5.755	1.19	0.0785	34.3	802.233	2.2617	4.7717	7.9783	19.4333
2018-11-02 00:00:00	24.9667	64.2933	0.0008	0.0008	0.0003	0.0006	8.4233	7.1417	5.8283	1.4567	0.088	29.8667	854.383	2.2	4.6433	8.0533	18.3167
2018-11-03 00:00:00	24.2667	63.895	0.0013	0.0013	0.0004	0.0011	7.8417	7	5.8967	1.435	0.086	26.0167	893.483	2.155	4.5517	8.0067	18.2833
2018-11-04 00:00:00	23.9667	65.7217	0.002	0.002	0.0004	0.0018	7.5717	7.19	5.785	1.345	0.0843	28.8167	817.217	2.125	4.49	8.0967	18.8667
2018-11-05 00:00:00	25.3833	64.105	0.0025	0.0024	0.0001	0.0022	7.64	6.4067	5.5717	1.5733	0.0922	40.4833	862.183	2.21	4.6683	7.9567	18.7667
2018-11-06 00:00:00	27.2333	63.8233	0.0023	0.0022	0.0005	0.002	8.3917	6.7767	5.3167	1.7133	0.089	44.2833	850.467	2.3233	4.9	7.955	18.1
2018-11-07 00:00:00	26.7667	63.3583	0.0019	0.0018	0.001	0.0016	7.5817	7.65	4.9383	2.0283	0.0988	41.2333	750.75	2.265	4.7783	7.89	16.7167
2018-11-08 00:00:00	27.7	63.9417	0.0017	0.0016	0.001	0.0014	8.165	7.4217	4.895	2.4133	0.1133	47.6167	715.583	2.3267	4.9083	7.7883	16.15
2018-11-09 00:00:00	27.9833	63.455	0.0016	0.0016	0.0008	0.0014	8.8967	7.05	5.21	2.3617	0.1248	44.8167	694.067	2.3717	4.9967	7.745	15.8833
2018-11-10 00:00:00	25.8833	63.6683	0.0019	0.0018	0.0008	0.0016	8.7833	6.1583	6.125	3.97	0.196	27.8333	653	2.2867	4.8233	7.7633	15.8333
2018-11-11 00:00:00	24.8	64.2767	0.0022	0.0021	0.0009	0.0019	7.6183	5.86	5.745	4.0617	0.177	28.5833	598.25	2.18	4.6083	7.8217	15.7833
2018-11-12 00:00:00	25.0333	63.75	0.0021	0.002	0.0009	0.0018	7.5233	6.1683	5.9367	4.0033	0.1685	31.0333	597.6	2.21	4.67	7.8517	15.7167
2018-11-13 00:00:00	25.15	64.6083	0.0019	0.0018	0.0008	0.0016	7.5517	6.3083	6.4583	3.82	0.1623	29.05	608.667	2.2567	4.765	7.905	15.7
2018-11-14 00:00:00	25	65.7867	0.0016	0.0015	0.001	0.0013	5.9433	6.7767	7.065	4.0183	0.1613	28.9	600.217	2.29	4.8317	7.9367	15.4833
2018-11-15 00:00:00	24.7833	65.1983	0.0016	0.0015	0.0009	0.0013	4.6267	6.9633	5.72	3.33	0.1337	36.15	598.267	1.88	3.9667	7.9	15.35
2018-11-16 00:00:00	23.7333	64.35	0.002	0.002	0.0012	0.0018	5.1233	7.4017	6.455	3.7767	0.1528	34.0167	587.817	2.1567	4.555	7.88	15.1167
2018-11-17 00:00:00	23.95	64.1217	0.0016	0.0016	0.0014	0.0014	5.475	8.09	6.355	3.4267	0.1388	32.6833	605.433	2.1667	4.5717	7.89	14.5
2018-11-18 00:00:00	24.5667	63.8817	0.0016	0.0016	0.0016	0.0013	4.5817	8.8233	6.5067	2.905	0.138	34.9833	638.017	2.22	4.685	7.9467	13.7167
2018-11-19 00:00:00	25.4667	62.7867	0.0017	0.0017	0.0014	0.0015	4.83	8.38	6.81	2.645	0.149	37.9833	631.517	2.305	4.8617	8.0067	13.8167
2018-11-20 00:00:00	26.9	65.0317	0.0018	0.0017	0.0012	0.0015	5.5233	7.9217	7.015	2.5	0.1613	42.2333	613.867	2.4233	5.1	8.0167	14.1167
2018-11-21 00:00:00	26.1667	64.0167	0.0021	0.002	0.0012	0.0018	5.325	7.59	6.8433	3.0767	0.1907	40.0833	668.65	2.3567	4.97	7.98	14.15
2018-11-22 00:00:00	24.0333	64.4483	0.0016	0.0016	0.0012	0.0014	6.745	7.395	6.69	3.1867	0.1767	35.5167	710.35	2.1933	4.6317	7.975	14.0333
2018-11-23 00:00:00	25.35	63.8217	0.0014	0.0014	0.001	0.0012	6.3583	6.7867	6.4583	3.21	0.1505	35.5667	634.767	2.2717	4.7917	7.8767	13.9333
2018-11-24 00:00:00	25.6667	64.3017	0.0014	0.0014	0.0004	0.0012	7.065	6.1933	6.5133	3.245	0.1463	33.1167	636.083	2.3	4.845	7.9167	14.5667
2018-11-25 00:00:00	23.5333	64.9183	0.0016	0.0016	0.0004	0.0014	6.4767	6.5467	6.7817	3.1433	0.1403	31.2333	607.4	2.165	4.575	7.9583	14.45
2018-11-26 00:00:00	24.15	64.325	0.0015	0.0015	0.0004	0.0013	5.7517	6.8283	6.7783	2.87	0.1405	33	600.867	2.2117	4.665	8.0117	14.5167
2018-11-27 00:00:00	25.6	64.76	0.0014	0.0014	0.0007	0.0012	5.53	7.095	6.855	2.895	0.142	34.65	602.2	2.32	4.885	8.02	14.1
2018-12-17 00:00:00	17.4667	66.9083	0.0005	0.0004	0.0016	0.0006	5.785	6.835	5.6367	3.0017	0.2155	20.7	586.5	1.65	3.5167	7.8483	7.8
2018-12-18 00:00:00	18.8333	65.805	0.0004	0.0003	0.0014	0.0004	6.56	6.6	6.08	3.135	0.2298	21.0167	606.083	1.78	3.78	7.8733	8.15
2018-12-19 00:00:00	18.95	66.3233	0.0003	0.0003	0.0016	0.0001	7.2067	6.9817	5.93	2.7967	0.202	19.3	578.05	1.7783	3.7783	7.83	8.3
2018-12-20 00:00:00	19.7	66.265	0.0009	0.0009	0.0014	0.0007	5.33	6.96	5.6767	2.3283	0.198	22.6167	548.05	1.815	3.85	7.9067	8.9

## Sheet: site 6
time	COD(mg/L)	oil pollutants(mg/L)	Pb(mg/L)	Cr(mg/L)	Cd(mg/L)	As(mg/L)	DO(mg/L)	CODmn(mg/L)	NH4-N(mg/L)	TP(mg/L)	TN(mg/L)	flow velocity(m/s)	flow rate(m3/s)	Turbidity(NTU)	Conductivity(μm/cm)	pH	water temperature(℃)
2018-01-22 00:00:00	41.7	57.9167	0.0013	0.0019	0.0009	0.0022	10.1367	7.27	0.5847	12.8033	8.47	1.7	4.0467	17.4	659.5	7.2333	10.8333
2018-01-23 00:00:00	44.1	58.2067	0.001	0.0018	0.0011	0.0021	10.7833	6.9733	0.536	13.27	8.73	4.8333	9.45	17.4333	662.133	7.2667	11.1667
2018-01-24 00:00:00	48.5667	54.93	0.0004	0.0017	0.001	0.0018	10.5967	6.5333	0.5887	12.85	9.1333	4.4	10.4933	26.1667	643.867	7.3267	10.7333
2018-01-25 00:00:00	45.65	52.8283	0.0009	0.0016	0.0009	0.0017	11.0217	6.225	0.5315	12.5367	10.1267	3.3667	8.0867	20.9333	680.367	7.3083	9.3667
2018-01-26 00:00:00	44.1833	52.7967	0.0007	0.0015	0.0008	0.0016	10.5567	5.9783	0.5153	12.3983	10.16	1.9667	4.7433	19.1	684.917	7.3767	8.25
2018-01-27 00:00:00	42.4167	52.795	0.0011	0.0013	0.0007	0.0012	9.7267	5.2533	0.4897	12.2233	10.6467	4.1333	10.175	15.3333	709.067	7.3483	7.3667
2018-01-28 00:00:00	36.8	52.2967	0.0018	0.0009	0.0004	0.0007	8.145	4.3	0.461	11.2183	10.4483	1.6	3.9167	12.55	653.633	7.3433	5.7333
2018-01-29 00:00:00	39.4	52.6167	0.0013	0.0012	0.0008	0.0011	9.025	4.9483	0.4957	12.27	10.365	3.05	7.4883	16.9667	699.267	7.4	6.1333
2018-01-30 00:00:00	42.95	54.1617	0.0009	0.0016	0.001	0.0017	10.3417	6.2533	0.6132	12.93	10.305	2.9833	7.2967	16.85	634.483	7.2733	7.1333
2018-01-31 00:00:00	39.7167	53.52	0.0008	0.0015	0.001	0.0016	9.5883	6.0017	0.5722	12.9117	9.9517	5.3	2.8633	13.85	543.767	7.265	7.6
2018-02-01 00:00:00	41.3	54.0983	0.0009	0.0016	0.001	0.0016	9.45	6.11	0.5118	12.9017	9.3817	2.3333	5.705	13.0333	881.75	7.0867	7.9
2018-02-01 00:00:00	41.3	54.0983	0.0009	0.0016	0.001	0.0016	9.45	6.11	0.5118	12.9017	9.3817	2.3333	5.705	13.0333	881.75	7.0867	7.9
2018-02-02 00:00:00	36.15	53.915	0.0005	0.0014	0.0008	0.0015	8.6333	5.8733	0.4705	12.4883	9.9583	3.3	5.8417	11.15	885.65	7.1933	7.7333
2018-02-03 00:00:00	35.9167	53.7317	0.001	0.0013	0.0007	0.0012	8.5	5.26	0.4693	12.11	9.92	1.9667	5.6917	11.0833	802.867	7.2833	7.4833
2018-02-04 00:00:00	56.6333	54.875	0.0012	0.0017	0.0012	0.0018	12.0467	6.3983	0.702	13.5433	9.815	10.6833	14.07	23.4833	744.25	7.3033	7.75
2018-02-05 00:00:00	45.35	54.8233	0.0011	0.0017	0.0011	0.0018	10.295	6.4017	0.6008	13.125	9.0533	0.7	2.725	14.0333	732.5	7.2317	7.8167
2018-02-06 00:00:00	44.9	54.9983	0.0009	0.0016	0.0008	0.0017	10.2783	6.24	0.6323	12.3083	9.5533	1.8833	4.4967	14.55	701.217	7.2367	8.1667
2018-02-07 00:00:00	44.5167	54.345	0.0007	0.0015	0.0009	0.0015	9.8383	5.9	0.6083	12.62	9.68	6.2833	5.09	17.6667	696.65	7.2183	8.3333
2018-02-08 00:00:00	48.7833	54.8367	0.0007	0.0015	0.0008	0.0014	10.8117	5.8667	0.639	12.5983	9.47	1.8067	4.824	17.7833	678.417	7.245	8.5667
2018-02-09 00:00:00	54.1667	55.02	0.0009	0.0016	0.0009	0.0016	11.5133	5.9767	0.6778	12.5983	9.4	2.1067	4.3917	20.05	654.317	7.2267	9.15
2018-02-10 00:00:00	51.15	56.635	0.0005	0.0017	0.0009	0.0018	10.7933	6.5567	0.6235	12.7233	9.3133	4.6867	9.2633	14.5333	653	7.24	9.5
2018-02-11 00:00:00	35.8333	55.72	0.0013	0.0012	0.0008	0.0012	9.035	5.1617	0.4953	12.3783	9.3867	3.675	7.2667	11.55	658.2	7.225	9.2167
2018-02-12 00:00:00	39.85	55.0733	0.0011	0.0012	0.0006	0.0011	10.1817	5.1067	0.5438	11.6767	9.0233	3.475	6.8683	18.4833	661.45	7.2383	9
2018-02-13 00:00:00	47.9333	56.59	0.0004	0.0016	0.0005	0.0016	10.9767	6.065	0.6275	11.4733	9.1567	4.1833	8.2667	18.5667	637.333	7.2617	9.5167
2018-02-14 00:00:00	44.8167	56.9	0.0007	0.0014	0.0004	0.0014	10.255	5.7533	0.5545	10.7733	8.9817	4.0883	8.0833	14.2833	615.2	7.2283	10.2
2018-02-15 00:00:00	42.4833	57.0183	0.0009	0.0013	0.0003	0.0012	9.7567	5.33	0.5547	9.8667	8.72	3.665	7.245	13.6667	613.25	7.2533	10.4
2018-02-16 00:00:00	50.0167	57.0867	0.001	0.0013	0.0001	0.0011	10.85	5.1733	0.6242	9.915	8.6467	3.3017	6.525	23.6667	610	7.2217	10.3833
2018-02-17 00:00:00	42.7	56.655	0.0015	0.0011	0.0003	0.0009	9.1817	4.6833	0.4663	9.5733	9.1267	3.285	6.4917	15.5667	583.9	7.1967	10.9167
2018-02-18 00:00:00	39	56.61	0.0016	0.0011	0.0004	0.0009	10.28	4.7817	0.467	9.6983	9.1367	3.3833	6.685	14.8	585.867	7.2417	10.7833
2018-02-19 00:00:00	45.1833	56.5683	0.0016	0.001	0.0002	0.0008	10.115	4.4783	0.5393	9.805	8.9917	2.8617	5.6533	26.6667	619.117	7.3733	10.3
2018-02-20 00:00:00	41.4333	57.825	0.0011	0.0013	0.0002	0.0012	11.4367	5.2683	0.544	10.555	8.75	3.6367	7.1883	21.2167	581.317	7.29	10.0333
2018-02-21 00:00:00	40.35	57.2433	0.0005	0.0016	0.0004	0.0016	12.4433	6.135	0.6273	11.2083	8.3983	4.2533	8.4067	19.5667	578.7	7.3333	9.4667
2018-02-22 00:00:00	51.4167	56.815	0.0007	0.0015	0.0006	0.0018	12.5383	6.3567	0.6987	11.7767	8.2417	4.1683	8.2383	24.4667	579.233	7.2867	9.8833
2018-02-23 00:00:00	41.3	57.215	0.0007	0.0016	0.0004	0.0016	10.6683	6.085	0.5518	11.1967	8.735	4.43	8.7533	16.05	569.6	7.27	10.9833
2018-02-24 00:00:00	40.8667	57.68	0.0005	0.0016	0.0005	0.0016	9.9433	6.1467	0.5447	11.405	8.565	4.5117	8.9183	14.4333	584.55	7.2733	11.7333
2018-02-25 00:00:00	37.22	55.706	0.001	0.0014	0.0005	0.0014	9.302	5.662	0.518	11.338	7.858	4.108	8.12	11.4	604.52	7.336	11.92
2018-02-26 00:00:00	44.5	57.1333	0.0019	0.0016	0.0008	0.0019	11.4417	5.6883	0.6967	12.4617	7.96	4.3167	8.5317	15.45	612.6	7.2467	12.2333
2018-02-27 00:00:00	53.8833	57.93	0.0018	0.002	0.0009	0.0022	12.3917	7.23	0.8413	12.8533	7.855	4.7067	9.3017	29.6833	623.667	7.2717	12.6
2018-02-28 00:00:00	46.6667	58.2117	0.0022	0.0016	0.0006	0.0017	10.9967	6.265	0.5597	11.6517	7.485	4.585	9.0667	24.65	544.167	7.3933	12.5
2018-03-01 00:00:00	42.9833	57.14	0.0026	0.0016	0.0002	0.0016	9.78	6.1433	0.5105	10.5917	7.865	4.6133	9.1117	21.45	526.917	7.4917	12.1167
2018-03-02 00:00:00	49.8333	55.9283	0.0023	0.0016	0.0003	0.0016	10.5633	6.1233	0.5975	10.7433	8.3767	4.3317	8.5633	20.4833	599.55	7.3883	11.8667
2018-03-03 00:00:00	49.4	56.27	0.0029	0.0016	0.0003	0.0016	10.11	6.1833	0.5953	10.0767	8.2183	4.3967	8.6917	19.6833	595.633	7.365	12.05
2018-03-04 00:00:00	55.3333	56.855	0.004	0.0016	0.0003	0.0016	11.0233	5.9533	0.7172	10.6683	7.6283	3.8	7.5117	28.4167	617.8	7.34	13.1667
2018-03-05 00:00:00	46.6667	56.3433	0.0031	0.0014	0.0004	0.0014	10.415	5.7267	0.4845	9.6083	7.8233	4.275	8.445	35.9167	519.733	7.4967	13.0333
2018-03-06 00:00:00	37.25	54.7733	0.0025	0.0012	0.0013	0.0012	8.4783	5.1733	0.3527	7.3183	8.16	4.3483	8.5933	25.4167	558.5	7.4283	12.2833
2018-03-07 00:00:00	39.5833	55.3067	0.0027	0.0015	0.0002	0.0015	9.2517	5.935	0.4945	9.305	6.9417	4.4517	8.8	21.0667	592.4	7.3417	11.4833
2018-03-08 00:00:00	38.4	56.165	0.0025	0.0013	0.0003	0.0013	8.8233	5.4983	0.4765	9.2133	8.3283	4.0683	8.0417	20.55	563.067	7.3233	11.1833
2018-03-09 00:00:00	36.8167	55.675	0.0026	0.0014	0.0002	0.0014	8.305	5.7467	0.468	9.3133	8.085	4.3433	8.5817	16.4	587.2	7.3283	11.45
2018-03-10 00:00:00	40.45	55.37	0.0026	0.0014	0.0002	0.0014	9.0367	5.7717	0.509	9.6617	8.0483	4.2467	8.39	15.2167	610.65	7.2717	12.3833
2018-03-11 00:00:00	39.25	55.545	0.0029	0.0012	0.0002	0.0011	8.9533	5.1517	0.5142	9.3583	7.3283	3.61	7.1317	14.5667	620.433	7.225	13.5333
2018-03-12 00:00:00	38.55	56.185	0.0028	0.0013	0.0003	0.0013	9.425	5.365	0.5185	10.3267	6.9817	3.8117	7.5317	13.9833	634.117	7.1567	14.5167
2018-03-13 00:00:00	42.7167	56.885	0.0025	0.0015	0.0002	0.0016	10.6983	5.9967	0.5643	10.5767	6.8333	4.3033	8.5067	16.5333	652.35	7.1617	15.5833
2018-03-14 00:00:00	45.05	57.545	0.0038	0.0016	0.0003	0.0016	11.3767	6.0683	0.5747	11.0317	6.705	4.345	8.585	19.5833	653	7.1533	16.2333
2018-03-15 00:00:00	59.95	57.3967	0.0026	0.0014	0.0002	0.0013	11.0317	5.5183	0.602	10.255	6.5167	3.71	7.3367	77.9167	629.867	7.195	17.4167
2018-03-16 00:00:00	57.4167	57.375	0.0011	0.0011	0.0006	0.0009	9.6367	4.7583	0.3662	8.185	7.6333	3.66	7.2333	57.7667	456.183	7.4733	15.9667
2018-03-17 00:00:00	45.8667	57.42	0.0008	0.0013	0.0004	0.0012	9.6417	5.3567	0.466	8.9483	7.6283	3.9583	7.8233	36.2167	570.25	7.4033	15
2018-03-18 00:00:00	59.65	56.4783	0.0001	0.0015	0.0003	0.0015	11.17	5.9233	0.6507	9.4083	7.0767	3.9717	7.8467	54.6333	605.433	7.3783	14.6167
2018-03-19 00:00:00	41.5167	56.285	0.0001	0.0014	0.0004	0.0014	9.0733	5.7483	0.4262	8.9333	7.585	4.47	8.835	17.8	606.75	7.355	14
2018-03-20 00:00:00	38.8167	55.6217	0.0001	0.0012	0.0005	0.0012	8.1233	5.1967	0.3902	8.7117	7.7833	4.0267	7.9567	19.2167	618.467	7.2233	13.1333
2018-03-21 00:00:00	45.3667	55.7167	0.0005	0.0016	0.0004	0.0016	9.785	6.1433	0.5462	9.9283	8.31	4.5033	8.9033	21.4833	631.5	7.195	13.3333
2018-03-22 00:00:00	41.8333	56.1633	0.0003	0.0015	0.0002	0.0015	9.3883	5.9383	0.4968	9.9317	7.7233	4.4483	8.7917	22.7667	643.25	7.2067	13.5333
2018-03-23 00:00:00	38.1667	56.0267	0.0001	0.0013	0.0003	0.0013	9.4483	5.53	0.4987	9.8833	7.45	4.0333	7.9717	19.4333	658.867	7.1617	14.6667
2018-03-24 00:00:00	59.45	57.025	0.0001	0.0016	0.0024	0.002	14.905	4.1137	0.7348	7.4962	7.4775	1.9087	3.775	69.875	621.25	7.1763	15.5125
2018-03-25 00:00:00	36.5833	56.515	0.0002	0.0011	0.0003	0.001	12.93	4.905	0.4493	9.19	5.1567	3.5583	7.0283	22.1333	667.35	7.1283	16.7833
2018-03-26 00:00:00	37.1167	57.7833	0.0003	0.0013	0.0002	0.0012	10.01	5.315	0.4927	10.145	5.6667	3.8367	7.585	21.6167	722.067	7.3017	17.95
2018-03-27 00:00:00	30.3167	57.2317	0.0003	0.0009	0.0004	0.0008	8.6983	4.365	0.3638	8.96	5.8283	3.2733	6.4683	16.4667	663.417	7.2033	18.7167
2018-03-28 00:00:00	30.6333	57.9817	0.0004	0.0009	0.0002	0.0008	10.1467	4.4033	0.3282	9.1883	7.115	3.4183	6.7583	16.6167	683.633	7.175	19.55
2018-03-29 00:00:00	43.8	57.8433	0.0006	0.0009	0.0002	0.0008	11.2617	4.495	0.3825	9.395	7.4367	3.3467	6.6167	22.5	691.45	7.2767	20.35
2018-03-30 00:00:00	41.6333	57.22	0.0006	0.0011	0.0003	0.001	10.38	4.8983	0.3775	9.37	6.7383	3.7667	7.4417	21.1	693.4	7.175	19.5667
2018-03-31 00:00:00	39.9333	58.07	0.0006	0.0016	0.0002	0.0017	10.8	6.235	0.4615	9.6583	6.7517	4.85	9.5867	19.4167	666.683	7.2667	19.3667
2018-04-01 00:00:00	38.3667	57.0433	0.0008	0.0009	0.0003	0.0007	10.3417	4.335	0.3493	9.085	7.48	3.2883	6.4967	21.9667	646.5	7.2417	20.45
2018-04-02 00:00:00	39.3167	56.3683	0.001	0.0007	0.0003	0.0004	10.5083	3.7183	0.3125	9.1433	7.5783	2.78	5.495	21.2667	641.95	7.225	21.35
2018-04-03 00:00:00	36.65	56.5133	0.0013	0.0008	0.0003	0.0006	10.0967	4.0417	0.3148	9.495	6.36	3.0967	6.12	19.4667	666.683	7.2233	22.45
2018-04-04 00:00:00	37.0333	55.9067	0.0006	0.0009	0.0003	0.0007	9.86	4.3117	0.329	9.0933	5.8167	3.3267	6.5733	15.0667	677.133	7.0883	21.0333
2018-04-05 00:00:00	37.35	55.7517	0.0002	0.0009	0.0005	0.0008	10.06	4.415	0.3977	8.665	6.4383	3.2217	6.3667	26.75	656.283	7.145	18.2333
2018-04-06 00:00:00	51.55	55.895	0.0004	0.0014	0.0001	0.0014	11.3617	5.6033	0.557	9.6533	7.095	3.935	7.7717	33.0167	523.3	7.2033	15.2333
2018-04-07 00:00:00	45.2833	55.4317	0.001	0.0016	0.0006	0.0017	10.9733	6.22	0.5898	10.7817	7	4.45	8.795	25.6667	577.4	7.2	15.5833
2018-04-08 00:00:00	39.6833	56.075	0.0006	0.0014	0.0003	0.0014	10.23	5.685	0.5238	9.3333	6.7983	4.1133	8.1283	19.4667	590.433	7.1183	16.4
2018-04-09 00:00:00	33.7	55.9767	0.0007	0.001	0.0005	0.0008	9.8083	4.5283	0.4688	9.075	6.5067	3.12	6.1683	22.3333	613.883	7.0317	18.45
2018-04-10 00:00:00	26.5833	55.2083	0.0004	0.0006	0.001	0.0002	8.12	3.3183	0.3248	6.9917	5.9383	2.3433	4.635	34.9	504.4	7.1383	19.5333
2018-04-11 00:00:00	23.05	54.1117	0.0003	0.0004	0.0015	0.0001	6.895	2.7683	0.2735	5.3883	5.9367	1.9483	3.8517	25.75	481.3	7.1567	20.2333
2018-04-12 00:00:00	30.9167	53.8817	0.0002	0.0005	0.0015	0.0002	6.8583	3.2383	0.2585	5.4367	5.4033	2.4617	4.8667	18.15	507.367	7.185	20
2018-04-13 00:00:00	31.12	54.214	0.0003	0.0008	0.0013	0.0006	7.922	4.108	0.327	6.18	5.558	3.128	6.18	15.12	560.72	7.19	19.1
2018-04-14 00:00:00	32.0833	54.7517	0.0001	0.0009	0.001	0.0007	8.1	4.255	0.352	6.9	7.09	3.1967	6.3217	11.6	647.817	7.315	17.2
2018-04-15 00:00:00	55.38	52.058	0.0002	0.0016	0.0016	0.002	9.71	4.722	0.6188	6.658	8.464	2.866	5.662	17.5	423.88	7.414	17.02
2018-04-16 00:00:00	45.6167	53.0333	0.0004	0.0017	0.0004	0.0019	10.2883	6.615	0.6133	9.185	5.3667	4.775	9.435	16.6667	650.4	7.1683	18.4333
2018-04-17 00:00:00	37.7167	53.6067	0.0003	0.0012	0.0007	0.0012	9.4317	5.1867	0.478	8.08	5.865	3.7533	7.415	12.5	653	7.1983	18.9333
2018-04-18 00:00:00	34.6667	52.825	0.0001	0.0007	0.0007	0.0004	9.7483	3.6367	0.3228	7.75	7.2717	2.6667	5.2733	14.0833	651.05	7.24	20.4667
2018-04-19 00:00:00	29.6667	52.785	0.0008	0.0006	0.0008	0.0004	9.1417	3.6083	0.3043	7.8067	5.71	2.6933	5.3267	17.1167	669.3	7.135	21.7333
2018-04-20 00:00:00	24.95	52.8167	0.0007	0.0007	0.0006	0.0004	9.2317	3.7467	0.3042	8.1767	5.9433	2.8333	5.6017	13.9333	678.45	7.225	22.6833
2018-04-21 00:00:00	27.6333	52.9583	0.0006	0.0008	0.0007	0.0005	9.8617	3.985	0.3077	7.9183	5.73	3.0633	6.0517	15.5167	697.967	7.245	22.7833
2018-04-22 00:00:00	31.5333	53.78	0.0015	0.001	0.0007	0.001	10.19	4.7633	0.3573	8.195	4.5083	3.69	7.295	12.4667	703.817	7.165	22.3
2018-04-23 00:00:00	54.45	54.4167	0.0009	0.002	0.0004	0.0022	13.42	7.2733	0.6917	8.9967	4.5233	5.1983	10.275	30.25	587.817	7.28	19.9333
2018-04-24 00:00:00	39.55	52.6267	0.0007	0.0014	0.0009	0.0014	10.465	5.725	0.5138	7.2917	5.1483	4.1833	8.2683	22.55	485.833	7.2567	18.7333
2018-04-25 00:00:00	41.6333	53.4133	0.0006	0.002	0.0006	0.0022	10.9983	7.2433	0.6888	8.2267	4.8183	5.1767	10.2317	17.95	561.75	7.305	19.65
2018-04-26 00:00:00	28.85	52.94	0.0008	0.002	0.0008	0.0022	10.2017	7.345	0.6698	7.7183	4.495	5.335	10.545	13.9833	570.9	7.235	20.4167
2018-04-27 00:00:00	31.6167	53.3467	0.001	0.0016	0.0002	0.0017	9.2867	6.3083	0.539	9.3283	4.2783	4.6917	9.2717	11.85	594.983	7.2033	21.6833
2018-04-28 00:00:00	29.6167	53.4483	0.0011	0.0016	0.0001	0.0017	9.5733	6.1533	0.5113	10.125	4.4933	4.6183	9.13	12.3333	641.283	7.16	22.6
2018-04-29 00:00:00	61.44	53.606	0.0009	0.0017	0.0002	0.0018	10.224	6.594	0.4996	10.372	4.12	5.096	10.07	11.62	651.44	7.234	23.44
2018-04-30 00:00:00	135.25	55.485	0.0014	0.0013	0.0002	0.0012	8.855	5.23	0.4085	9.81	3.64	4	7.915	10.75	654.95	7.215	23.3
2018-05-01 00:00:00	45.8	52.53	0.0016	0.0016	0.0033	0.0017	13.78	6.38	0.538	20	4.03	4.77	9.42	22.9	641.3	7.32	23.9
2018-05-02 00:00:00	37.85	53.69	0.0009	0.001	0.0004	0.001	11.405	5.2367	0.376	8.7717	5.7383	4.11	8.12	34.0333	475.4	7.3133	23.35
2018-05-03 00:00:00	38.7	54.3133	0.0003	0.0009	0.0003	0.0009	11.6633	5.525	0.3995	8.84	6.59	4.325	8.55	18.65	465.333	7.2817	23.5
2018-05-04 00:00:00	43.78	52.422	0.0011	0.0005	0.0017	0.0011	13.19	0.048	0.0878	3.304	8.42	0.312	0.616	7.76	116.52	7.676	24.46
2018-05-05 00:00:00	47.85	54.2833	0.0019	0.0019	0.0005	0.0021	14.41	6.96	0.7305	10.235	6.0983	4.77	9.4233	70.2167	464.467	7.2533	23.4333
2018-05-06 00:00:00	45.6333	53.645	0.0027	0.0011	0.0009	0.0009	13.75	4.7233	0.5593	7.5117	5.6367	3.0467	6.02	139.833	417.433	7.285	22.0667
2018-05-07 00:00:00	31.0333	53.4517	0.0016	0.0004	0.0013	0.0001	9.345	2.9967	0.2952	6.0067	6.4283	2.1117	4.1733	69.4667	439.233	7.3217	21
2018-05-08 00:00:00	30.9167	53.9883	0.0009	0.0008	0.0009	0.0006	9.315	4.0333	0.4307	7.0917	5.765	2.7417	5.4167	35.5	503.117	7.23	21.3833
2018-05-09 00:00:00	28.8333	54.045	0.0008	0.001	0.0009	0.0009	8.6867	4.6467	0.4215	7.4033	5.65	3.3817	6.685	20.5833	534.383	7.1933	22.5167
2018-05-10 00:00:00	30.1167	54.2167	0.0003	0.0013	0.0007	0.0012	9.0767	5.3367	0.4633	7.9667	5.545	3.9467	7.8	19.7	561.117	7.215	22.8167
2018-05-11 00:00:00	31.1667	54.72	0.001	0.0013	0.0006	0.0013	9.39	5.4183	0.4725	8.0467	5.465	4	7.9083	16.5333	586.5	7.1983	22.95
2018-05-12 00:00:00	32.55	54.7683	0.0016	0.0016	0.0004	0.0017	9.8017	6.19	0.5728	8.8617	5.355	4.4733	8.8367	15.35	605.45	7.2217	22.8833
2018-05-13 00:00:00	35.3333	54.28	0.0016	0.0014	0.0005	0.0014	10.64	5.6717	0.5462	8.6767	5.52	4.0317	7.9683	17.0667	607.4	7.235	23.7167
2018-05-14 00:00:00	34.3	55.0383	0.0013	0.0012	0.0005	0.0012	10.335	5.24	0.4575	8.635	5.875	3.8683	7.6433	18.0667	610.65	7.2233	25.6833
2018-05-15 00:00:00	31.8	55.1	0.0009	0.0009	0.0006	0.0007	9.5867	4.335	0.3477	8.175	6.5417	3.2917	6.5033	18.1333	609.35	7.2617	26.8333
2018-05-16 00:00:00	28.15	54.7883	0.0008	0.0011	0.0004	0.001	9.3583	4.9067	0.3777	8.8767	5.0433	3.7733	7.4583	13.85	615.85	7.3667	27.7167
2018-05-17 00:00:00	40.0167	55.085	0.0005	0.0014	0.0004	0.0014	11.2567	5.6483	0.5505	9.5383	3.9967	3.9983	7.9	30.8833	567.633	7.3317	26.9333
2018-05-18 00:00:00	32.4	54.825	0.0006	0.001	0.0009	0.0008	12.03	4.5117	0.4188	7.42	4.1683	3.2533	6.4333	27.0833	469.233	7.3517	26.8833
2018-05-19 00:00:00	41.75	54.96	0.0014	0.0009	0.001	0.0007	11.2917	4.335	0.3688	7.1383	4.39	3.2283	6.38	67.1	406.683	7.4467	24.4667
2018-05-20 00:00:00	36.86	53.356	0.0015	0.0012	0.0008	0.0011	9.83	5.14	0.4708	7.772	4.67	3.726	7.368	43.5	506.36	7.464	23.56
2018-05-21 00:00:00	38.35	53.0267	0.0014	0.0017	0.0004	0.0018	10.4417	6.5067	0.6227	8.7833	5.25	4.6383	9.1683	27.8667	557.867	7.4183	22.7167
2018-05-22 00:00:00	34.6333	53.5717	0.0015	0.0014	0.0004	0.0014	9.5683	5.6617	0.6418	8.84	5.345	3.7367	7.385	24.2833	557.833	7.3867	22.4333
2018-05-23 00:00:00	31.15	53.3933	0.0013	0.0016	0.0003	0.0016	9.15	6.035	0.6348	9.0667	5	4.13	8.1617	17.2167	567.65	7.3867	22.9333
2018-05-24 00:00:00	33	53.5533	0.0016	0.0016	0.0003	0.0016	9.3183	6.11	0.6292	9.2717	4.6717	4.2233	8.3467	16.95	589.1	7.34	23.6
2018-05-25 00:00:00	41.35	54.3283	0.0019	0.0014	0.0004	0.0014	10.6267	5.71	0.6108	8.795	4.765	3.8767	7.665	47.15	605.433	7.34	23.8
2018-05-26 00:00:00	50.85	53.6367	0.002	0.0014	0.0004	0.0013	10.4317	5.5917	0.498	9.0583	4.8583	4.095	8.0967	47	534.383	7.3883	22.8667
2018-05-27 00:00:00	44.4833	54.0933	0.002	0.0014	0.0005	0.0014	9.5717	5.7233	0.5193	8.7267	4.6633	4.165	8.2317	23.1333	527.217	7.3467	23.75
2018-05-28 00:00:00	35.0833	55.1967	0.0016	0.0016	0.0003	0.0017	10.0567	6.2417	0.4903	9	4.3717	4.77	9.4283	17.78	554.583	7.355	24.4333
2018-05-29 00:00:00	31.9333	54.73	0.002	0.0014	0.0002	0.0015	10.0133	5.7933	0.483	9.255	4.44	4.345	8.5867	19.3667	577.4	7.3917	24.8667
2018-05-30 00:00:00	31.7833	55.0433	0.002	0.0015	0.0002	0.0015	10.5717	5.785	0.5097	9.5383	4.51	4.2567	8.4133	21.0667	597.617	7.4233	25.0333
2018-05-31 00:00:00	26.7667	55.1717	0.0021	0.0014	0.0001	0.0014	9.1317	5.76	0.4127	9.55	4.3133	4.5217	8.935	14.3167	611.3	7.425	25.3333
2017-06-01 00:00:00	30.4	47.55	0.0005	0.0011	0.0007	0.0035	7.68	6.4217	0.6157	12.1567	3.1283	-1.1833	0.08	31.1	632.817	7.76	28.6667
2017-06-02 00:00:00	29.5833	44.765	0.0005	0.001	0.0006	0.0039	7.2583	6.73	0.6235	11.6633	2.7517	1.4	13.93	26.2333	634.783	7.6883	28.0833
2017-06-03 00:00:00	28.8833	42.1717	0.0005	0.0009	0.0004	0.0036	7.2583	6.4633	0.5537	11.2167	3.6967	-1.0833	0	30.25	639.333	7.7933	28.4167
2017-06-04 00:00:00	34.54	39.08	0.0005	0.0012	0.0011	0.0039	8.13	6.826	0.621	13.248	4.446	-2.12	3.325	53.3	655.34	7.862	27.92
2017-06-05 00:00:00	44.7333	41.9383	0.001	0.0017	0.0015	0.0053	9.2567	8.2183	0.9362	14.5817	3.4983	1.45	1.2125	55.6	606.717	7.72	25.05
2017-06-06 00:00:00	38.9	41.0767	0.0013	0.0013	0.0011	0.0033	8.0217	6.1917	0.7347	13.175	3.7717	7.8333	57.5083	46.4167	531.767	7.705	23.8333
2017-06-07 00:00:00	38.5333	39.6817	0.0012	0.0014	0.0013	0.005	8.1133	7.8917	0.9595	14.0933	3.595	7.6833	18.595	43.9833	538.95	7.705	23.9333
2018-06-08 00:00:00	33.52	56.094	0.0003	0.0001	0.0018	0.0004	9.08	2.158	0.2394	4.652	4.468	1.438	2.844	39.88	491.52	7.506	28.34
2018-06-09 00:00:00	53.8667	56.2233	0.0012	0.0004	0.0017	0.0002	11.2417	2.865	0.355	4.85	4.7767	1.8	3.5567	117	421	7.6283	25.6833
2018-06-10 00:00:00	47.7667	56.1467	0.0014	0.0003	0.002	0.0002	9.4833	2.4883	0.2602	4.0417	5.19	1.71	3.3767	69.7167	410.55	7.7083	25.1833
2018-06-11 00:00:00	39.52	56.702	0.0011	0.0003	0.0018	0.0001	8.884	2.788	0.2668	4.564	4.6	1.988	3.928	42.12	438.72	7.466	25.94
2018-06-12 00:00:00	33.3667	55.5267	0.0007	0.0005	0.0015	0.0002	8.795	3.3117	0.2993	5.4267	5.1033	2.415	4.77	31.2667	470.217	7.2133	28.1167
2018-06-13 00:00:00	30.6667	56.1583	0.0008	0.0004	0.0016	0	8.54	2.9733	0.2678	5.32	5.0317	2.17	4.2867	35.8833	494.65	7.1583	28.7833
2018-06-14 00:00:00	30.7333	55.3467	0.0008	0.0004	0.0013	0	8.49	2.85	0.2667	6.0117	5.0983	2.0483	4.0517	34.3167	508.95	7.185	29.2
2018-06-15 00:00:00	26.7	55.9867	0.0008	0.0005	0.0011	0.0002	8.4417	3.2683	0.2653	6.6467	5.22	2.4717	4.8867	23.44	535.05	7.2667	29.4167
2018-06-16 00:00:00	28.6167	56.655	0.0007	0.0007	0.001	0.0004	8.8767	3.7467	0.2948	7	4.675	2.8633	5.6567	24.4	555.883	7.2567	29.0333
2018-06-17 00:00:00	28.1833	56.5067	0.0005	0.0008	0.0008	0.0006	9.02	4.1433	0.302	7.7117	5.3033	3.2383	6.3983	24.8	588.467	7.2667	28.6
2018-06-18 00:00:00	29.35	56.3383	0.0005	0.0007	0.0008	0.0005	9.0433	3.8633	0.3013	7.7917	5.0517	2.9583	5.85	27.25	595	7.3683	29
2018-06-19 00:00:00	38	57.385	0.0006	0.0011	0.0006	0.001	9.91	4.7817	0.4308	8.0383	3.835	3.4883	6.8967	48.7667	583.933	7.2583	27.6333
2018-06-20 00:00:00	50.15	57.1417	0.0012	0.0016	0.0002	0.0016	11.5917	6.1033	0.7163	9.5983	4.3067	3.955	7.815	55.2667	500.167	7.1867	26.3333
2018-06-21 00:00:00	36.1333	56.9817	0.0009	0.0014	0.0003	0.0015	10.155	6.4433	0.6342	8.835	4.14	4.54	8.975	22.725	512.583	7.2383	26.9333
2018-06-22 00:00:00	33.6667	56.9167	0.0011	0.0012	0.0005	0.0011	9.0317	5.6683	0.6607	8.8417	4.0967	3.6883	7.2883	16.94	536.35	7.1667	26.7333
2018-06-23 00:00:00	28.15	57.3317	0.0012	0.0011	0.0004	0.0011	8.91	5.4767	0.5373	8.4717	4.3183	3.8633	7.6367	19.25	571.55	7.1967	26.4167
2018-06-24 00:00:00	38.5333	57.4933	0.0011	0.001	0.0004	0.0009	10.12	5.12	0.61	9.4317	4.3367	3.2883	6.5017	34.4667	574.8	7.2383	26.5167
2018-06-25 00:00:00	31.1667	57.0167	0.0011	0.0013	0.0004	0.0013	8.62	5.3767	0.5342	8.7433	4.3267	3.775	7.4633	16.25	580.65	7.3217	28.9
2018-06-26 00:00:00	32.2667	58.4017	0.0013	0.0011	0.0006	0.001	8.6933	4.7967	0.4473	8.16	4.4067	3.4533	6.8283	23.8167	577.4	7.3167	29.8667
2018-06-27 00:00:00	27.58	57.914	0.0017	0.0009	0.0008	0.0008	8.024	4.408	0.3372	7.612	3.774	3.398	6.712	18.32	580.26	7.302	30.24
2018-06-28 00:00:00	40.66	58.098	0.0009	0.0008	0.0007	0.0006	9.574	4.018	0.3894	8.45	3.458	2.85	5.634	52.3	568.14	7.316	29.44
2018-06-29 00:00:00	44.0667	60.075	0.0005	0.0011	0.0011	0.0009	10.095	4.6583	0.5102	6.8017	3.4017	3.1283	6.1817	41.0667	441.517	7.275	28.4167
2018-06-30 00:00:00	34.3333	59.8417	0.001	0.0012	0.0011	0.0011	8.22	5.1567	0.4677	6.665	3.16	3.755	7.4183	28.75	439.267	7.26	28.15
2018-07-01 00:00:00	34.92	59.444	0.0007	0.0015	0.0009	0.0016	8.93	6.042	0.536	7.298	4.058	4.436	8.764	20.74	502.44	7.344	29.2
2018-07-02 00:00:00	31.9	58.91	0.0013	0.0014	0.0014	0.0014	8.755	5.645	0.458	11.29	3.495	4.27	8.445	17	559.15	7.375	29.2
2018-07-03 00:00:00	27.8833	61.5917	0.0013	0.0012	0.0009	0.0012	8.2733	5.2117	0.392	7.1833	3.86	4.0367	7.9767	16.0833	595.65	7.2717	29.0167
2018-07-04 00:00:00	35.45	60.42	0.0006	0.0009	0.001	0.0008	8.86	4.415	0.3415	6.9833	4.1217	3.3917	6.7017	54.96	581.017	7.315	29.2333
2018-07-05 00:00:00	48.1167	61.515	0.0006	0.0012	0.0009	0.0013	10.785	4.555	0.5453	7.3617	4.72	3.3817	6.6833	71.22	415.583	7.375	28.2333
2018-07-06 00:00:00	44.0333	61.415	0.0011	0.0007	0.0014	0.0004	8.77	3.68	0.3867	5.7417	4.1067	2.52	4.98	70.55	434.033	7.375	27.5833
2018-07-07 00:00:00	39.65	61.155	0.0017	0.0012	0.001	0.001	9.2633	4.89	0.5678	6.9967	4.1267	3.1867	6.2967	37.3667	529.833	7.4467	27.15
2018-07-08 00:00:00	42.2667	61.9367	0.0013	0.0015	0.0008	0.0015	10.07	5.7917	0.7722	7.4883	3.8567	3.4733	6.87	47.1	573.5	7.4067	27.6833
2018-07-09 00:00:00	38.58	62.214	0.0006	0.0016	0.0008	0.0017	10.41	6.282	0.5956	7.702	4.1	4.494	8.884	34.02	589.64	7.47	29.02
2018-07-10 00:00:00	59.75	59.9833	0.0006	0.0007	0.0016	0.0003	12.445	3.4967	0.4167	5.0567	3.97	2.2467	4.44	137.833	418.383	7.3917	28.2167
2018-07-11 00:00:00	45.0333	59.7917	0.0005	0.0007	0.0017	0.0004	10.305	3.6483	0.361	5.0383	3.8983	2.565	5.07	76.05	428.833	7.3983	29
2018-07-12 00:00:00	34.5167	59.6967	0.0008	0.001	0.0013	0.0008	11.44	4.4167	0.4682	6.1733	4.3517	3.015	5.9533	38.2167	492.033	7.3567	29.5833
2018-07-13 00:00:00	31.7833	61.1183	0.0012	0.0009	0.0011	0.0007	11.8517	4.355	0.4243	6.69	5.5217	3.085	6.0917	29.3333	528.533	7.3567	30.6167
2018-07-14 00:00:00	27.88	59.914	0.0018	0.001	0.001	0.0009	11.562	4.682	0.403	7.094	5.496	3.47	6.864	27.32	569.34	7.278	31.68
2018-07-15 00:00:00	27.2	61.2367	0.0019	0.0011	0.0009	0.0009	10.51	4.7383	0.3758	7.2783	4.3917	3.61	7.1367	25	592.35	7.265	31.6667
2018-07-16 00:00:00	28.7167	61.3883	0.0018	0.001	0.0009	0.0009	9.5733	4.6017	0.3635	7.4117	4.67	3.5133	6.9417	23.3333	610	7.3517	32
2018-07-17 00:00:00	26.9	61.4333	0.001	0.0011	0.0007	0.0009	9.0317	4.7033	0.4242	7.94	4.7033	3.43	6.7817	16.7833	620.4	7.4133	31.7667
2018-07-18 00:00:00	32.6667	61.47	0.0016	0.001	0.0007	0.0009	9.9917	4.605	0.4522	7.865	4.73	3.25	6.4217	27.6167	621.7	7.4383	31.5333
2018-07-19 00:00:00	39.2333	62.0417	0.0019	0.0006	0.0009	0.0002	11.395	3.375	0.3662	7.2617	6.88	2.2767	4.4983	31.1167	619.1	7.5967	32.1167
2018-07-20 00:00:00	37.7167	61.9967	0.0021	0.0006	0.001	0.0003	10.8767	3.3883	0.3325	7.1767	6.0533	2.39	4.7233	34.2167	622.35	7.565	32.5
2018-07-21 00:00:00	29.45	62	0.0019	0.0007	0.001	0.0005	8.4933	3.8783	0.3278	7.0983	4.1817	2.8933	5.72	24.65	619.1	7.5267	32.55
2018-07-22 00:00:00	30.6833	62.655	0.0018	0.0006	0.0012	0.0003	8.5133	3.345	0.3302	6.5533	4.2133	2.3533	4.655	31.4333	611.95	7.4733	32.15
2018-07-23 00:00:00	30.3167	62.0683	0.0013	0.0007	0.001	0.0005	8.7167	3.735	0.3955	7.0217	3.725	2.5483	5.0367	24.9833	611.3	7.4667	31.25
2018-07-24 00:00:00	29.4833	63.5067	0.0015	0.0008	0.001	0.0005	8.3	3.8317	0.4262	6.905	3.51	2.5533	5.045	20.9833	612.6	7.4083	31.3833
2018-07-25 00:00:00	34.6667	63.2467	0.0014	0.0008	0.0011	0.0005	9.945	3.8417	0.4632	6.8517	4.1783	2.4517	4.845	52.3167	619.1	7.465	31.4333
2018-07-26 00:00:00	38.9333	63.065	0.0005	0.0014	0.0005	0.0014	10.9917	5.7267	0.6383	8.4567	3.5667	3.8133	7.5333	22.9167	603.467	7.395	31.2667
2018-07-27 00:00:00	68.0667	63.2583	0.0004	0.0004	0.0013	0.0002	11.5133	2.8133	0.426	5.9133	4.145	1.5367	3.035	211.333	340.183	7.475	27.7667
2018-07-28 00:00:00	61.85	62.46	0.0006	0.0001	0.0022	0.0005	9.9717	1.7733	0.2947	3.4183	4.4283	0.89	1.7567	158.75	342.483	7.4417	29.05
2018-07-29 00:00:00	42.1833	63.12	0.0004	0.0001	0.0023	0.0005	8.7167	1.9383	0.3065	3.0383	3.78	1.02	2.015	61.7667	348	7.3367	30.5333
2018-07-30 00:00:00	38.6167	63.16	0.0005	0.0006	0.0016	0.0004	9.2183	3.4367	0.3945	5.37	3.3383	2.2533	4.4517	33.6167	424.267	7.2633	31.4
2018-07-31 00:00:00	37.3167	64.0633	0.0007	0.0009	0.0011	0.0007	9.2667	4.3517	0.4455	6.6083	3.4017	3.015	5.96	28.4667	496.25	7.285	30.9
2018-08-01 00:00:00	40.5	63.9983	0.0011	0.0005	0.0014	0.0001	6.7567	3.1267	0.4142	5.8917	4.375	1.8833	3.7217	55.15	458.467	7.325	31.5833
2018-08-02 00:00:00	40.5167	64.8017	0.0015	0.0005	0.0017	0.0001	8.8667	3.035	0.3795	4.815	3.9217	1.895	3.75	53.8667	457.15	7.3467	32.2167
2018-08-03 00:00:00	37.5333	63.6233	0.0012	0.0004	0.0017	0.0001	7.4833	2.9933	0.3288	4.7417	3.145	2.005	3.965	50.5167	478.35	7.32	31.8167
2018-08-04 00:00:00	62.3333	64.6033	0.0004	0.0012	0.0009	0.0011	10.5317	4.9767	0.5813	7.3017	2.725	3.2317	6.3867	70.2667	509.617	7.22	30.3
2018-08-05 00:00:00	38.6833	65.4	0.0005	0.0012	0.0009	0.0011	10.9133	5.0483	0.5593	9.2633	3.0667	3.37	6.6617	17.25	462.067	7.0283	30.6333
2018-08-06 00:00:00	37.1167	65.3383	0.001	0.0014	0.0009	0.0013	11.0233	5.41	0.6747	8.955	3.8433	3.3883	6.6933	26.175	514.2	7.3017	31.5167
2018-08-07 00:00:00	37.2	66.5417	0.0016	0.0014	0.0003	0.0013	9.8667	5.5867	0.5262	9.275	4.275	4.0083	7.9217	33.5167	540.25	7.5617	32.65
2018-08-08 00:00:00	35.95	66.4483	0.0019	0.0009	0.0006	0.0007	9.195	4.3717	0.433	8.63	3.8533	3.0717	6.0733	37.1167	517.1	7.6017	33.1
2018-08-09 00:00:00	41.4833	66.7283	0.0021	0.0006	0.0005	0.0002	9.4267	3.3717	0.3805	9.38	4.2917	2.23	4.41	55.35	521.367	7.5717	33.05
2018-08-10 00:00:00	38.7333	67.0867	0.0021	0.0007	0.0006	0.0005	9.48	3.765	0.4288	9.2683	4.29	2.4783	4.8983	43.75	556.533	7.5717	32.5667
2018-08-11 00:00:00	45.1	66.6	0.0021	0.0005	0.0007	0.0001	10.2183	3.1283	0.4303	9.2917	4.7567	1.8367	3.63	74.5	554.567	7.6533	32.9333
2018-08-12 00:00:00	55.2333	67.17	0.0017	0.0004	0.0005	0.0002	11.3	2.8833	0.3492	9.6133	5.235	1.835	3.6283	111.183	569.583	7.7	32.7
2018-08-13 00:00:00	43.3167	67.0217	0.0006	0.0008	0.0007	0.0005	9.9967	3.9633	0.5447	8.2233	3.7733	2.3283	4.6033	37.6	574.783	7.58	31.0333
2018-08-14 00:00:00	40.22	68.184	0.0006	0.0013	0.0011	0.0012	11.678	5.288	0.6152	6.784	3.692	3.442	6.806	30.28	548.18	7.512	30.74
2018-08-15 00:00:00	39.55	64.455	0.0008	0.0014	0.0012	0.0013	11.575	5.5917	0.5623	6.5717	4.3483	3.885	7.6783	45.7667	540.9	7.7367	31.6
2018-08-16 00:00:00	42.05	54.6883	0.0006	0.0013	0.0013	0.0012	11.3483	5.3367	0.5585	6.16	3.1283	3.66	7.235	66.7167	489.1	7.5933	30.35
2018-08-17 00:00:00	53.35	55.0367	0.0018	0.0009	0.0016	0.0006	12.0133	4.16	0.558	5.3017	4.0767	2.4833	4.9117	140.5	408.283	7.6083	27.9667
2018-08-18 00:00:00	61.6	54.672	0.0017	0.0001	0.0017	0.0007	10.266	1.532	0.539	4.85	5.344	0.42	0.828	261.6	315.94	7.754	27.78
2018-08-19 00:00:00	51.8167	53.765	0.0014	0.0001	0.0024	0.0008	9.0383	1.3417	0.3327	2.8233	4.9567	0.4983	0.985	137.917	345.083	7.72	28.55
2018-08-20 00:00:00	42.56	53.702	0.0014	0.0001	0.0024	0.0007	8.79	1.562	0.2734	2.674	4.668	0.742	1.468	92	378.9	7.688	28.68
2018-08-21 00:00:00	32.5333	54.32	0.0013	0.0008	0.0013	0.0006	11.24	4.2	0.5133	6.205	3.38	2.4667	4.8733	25.6167	499.2	7.55	28.6167
2018-08-22 00:00:00	25.7833	55.0283	0.0013	0.0005	0.0016	0.0001	8.58	3.0683	0.3462	5.3117	3.8317	2.03	4.0117	22.6	462.367	7.635	28.8167
2018-08-23 00:00:00	34.45	54.6217	0.0009	0.0004	0.0016	0.0001	9.02	2.875	0.3445	5.1367	4.1117	1.8417	3.64	65.5	452.283	7.6983	29.05
2018-08-24 00:00:00	34.65	55.0067	0.0011	0.0005	0.0015	0.0002	8.8533	3.1583	0.3242	5.475	4.1983	2.1883	4.32	62.3333	501.467	7.6367	29.4333
2018-08-25 00:00:00	40.1333	54.8367	0.0007	0.0004	0.0015	0.0002	9.685	3.0833	0.3013	5.5083	4.6117	2.18	4.3067	86.0333	518.1	7.6967	29.6
2018-08-26 00:00:00	35.52	56.62	0.0002	0.0003	0.0013	0.0002	10.02	2.502	0.3104	5.966	6.456	1.572	3.106	57.66	541.16	7.844	29.36
2018-08-27 00:00:00	35.8667	56.1567	0.0005	0.0004	0.0014	0.0006	11.0033	1.8133	0.3883	5.7	4.8867	1.52	3.01	74.3333	564.367	7.6933	29.2333
2018-08-28 00:00:00	36.05	57.7117	0.0007	0.0007	0.0009	0.0004	10.6533	3.545	0.3953	8.1267	4.365	2.36	4.665	59.25	572.2	7.6183	29.6167
2018-08-29 00:00:00	38.3	57.466	0.001	0.0009	0.0011	0.0007	10.964	4.216	0.3866	6.724	5.556	3.056	6.04	48.84	575.58	7.726	30.34
2018-08-30 00:00:00	41.3333	57.1867	0.0013	0.0007	0.001	0.0005	11.3667	3.5633	0.4065	7.0817	5.0333	2.345	4.63	75.3	579.35	7.6867	30.7667
2018-08-31 00:00:00	42.4667	57.9217	0.0016	0.0003	0.0013	0.0002	11.3283	2.4433	0.303	6.025	6.2617	1.5333	3.03	72.6833	576.75	7.7383	31.35
2018-09-01 00:00:00	39.48	58.812	0.0002	0.0005	0.0014	0.0002	11.66	3.11	0.3664	5.86	3.588	2.012	3.976	45.32	509.88	7.476	30.32
2018-09-02 00:00:00	44.8	56.0517	0.0005	0.0013	0.0011	0.0012	12.8083	5.225	0.5642	6.8033	3.485	3.5333	6.9817	46.25	464.333	7.3983	29.7167
2018-09-03 00:00:00	37.5667	56.6983	0.0009	0.0013	0.001	0.0013	11.3317	5.3883	0.5748	6.995	2.9417	3.6633	7.2433	44.7833	472.483	7.3467	30.05
2018-09-04 00:00:00	32.1833	56.805	0.0011	0.0013	0.0011	0.0013	10.575	5.445	0.5368	6.7867	3.4583	3.8333	7.58	34.68	501.15	7.5417	30.5167
2018-09-05 00:00:00	36.1167	56.8967	0.0012	0.0012	0.0008	0.0011	11.0267	4.9517	0.4797	7.5733	5.0017	3.5117	6.9433	59.0167	529.183	7.7417	30.8667
2018-09-06 00:00:00	30.96	56.986	0.0004	0.0006	0.001	0.0003	9.448	3.532	0.3456	6.86	4.498	2.494	4.932	38.5	546.62	7.646	29.44
2018-09-07 00:00:00	26.7333	59.795	0.0005	0.0003	0.0014	0.0001	9.0767	2.655	0.2808	5.9	4.5283	1.8117	3.5833	41.3167	545.45	7.7067	28.3333
2018-09-08 00:00:00	32.0333	59.565	0.0005	0.0006	0.0014	0.0003	9.7817	3.2667	0.3693	5.7233	4.985	2.1583	4.2667	49.5667	555.9	7.8083	28.0167
2018-09-09 00:00:00	33.9	58.692	0.0006	0.0007	0.0011	0.0006	10.212	3.858	0.434	7.458	4.994	2.556	5.052	37.9	532.56	7.742	27.62
2018-09-10 00:00:00	40.7833	57.5333	0.0006	0.0012	0.0006	0.001	11.6317	4.8367	0.6518	8.4583	4.2233	2.8817	5.695	38.1167	561.75	7.6	27.3833
2018-09-11 00:00:00	30.6167	57.7367	0.0006	0.0005	0.001	0.0005	9.21	3.0417	0.3963	7.0167	4.8983	1.8533	3.6633	29.4667	559.817	7.6567	26.85
2018-09-12 00:00:00	31.3833	58.325	0.001	0.001	0.0008	0.0008	9.535	4.4183	0.529	7.6967	4.2117	2.83	5.5967	28.8167	577.4	7.6183	26.85
2018-09-13 00:00:00	23.2667	58.9133	0.0015	0.0004	0.0013	0.0002	8.175	2.945	0.2833	5.915	4.355	2.095	4.1417	22.1167	589.117	7.6683	26.45
2018-09-14 00:00:00	21.45	58.9083	0.0013	0.0007	0.001	0.0004	8.06	3.7017	0.3018	7.155	4.555	2.7967	5.5267	20.7833	602.85	7.7183	27.0333
2018-09-15 00:00:00	31.35	58.8383	0.0011	0.0015	0.0006	0.0015	9.3333	5.895	0.5915	9.005	4.9633	4.1217	8.1433	20.05	596.95	7.5767	27.3833
2018-09-16 00:00:00	33.15	58.93	0.0018	0.0015	0.0006	0.0015	9.8017	5.9667	0.6267	8.5183	5.295	4.0867	8.0783	19.3333	598.917	7.485	27.4
2018-09-17 00:00:00	30.0833	59.1517	0.0021	0.0009	0.0013	0.0007	7.775	4.1267	0.4225	5.9733	5.3233	2.86	5.6517	38.6	463.033	7.6917	25.9333
2018-09-18 00:00:00	30.5167	59.7417	0.002	0.0013	0.0011	0.0012	8.42	5.23	0.5822	6.6717	5.09	3.4833	6.8833	25.0333	483.233	7.7583	26.0833
2018-09-19 00:00:00	33.7833	59.785	0.0013	0.0018	0.0008	0.0019	9.4783	6.625	0.7963	7.6933	4.735	4.235	8.375	35.6	529.833	7.7483	26.9833
2018-09-20 00:00:00	30.3667	60.755	0.002	0.0011	0.0014	0.001	8.0583	4.895	0.523	5.7033	5.0683	3.3233	6.5733	32.5667	490.4	7.7633	27.2167
2018-09-21 00:00:00	30.7333	59.8817	0.0024	0.0014	0.0013	0.0014	9.105	5.6167	0.5677	6.21	5.2033	3.91	7.735	26.75	488.45	7.8	26.2333
2018-09-22 00:00:00	27.4	59.6267	0.0024	0.0014	0.0011	0.0014	8.415	5.7033	0.5697	6.88	5.3267	3.9933	7.8933	16.9333	489.083	7.7267	26.0333
2018-09-23 00:00:00	25.2333	60.4117	0.0021	0.0016	0.001	0.0016	8.4817	6.0033	0.63	6.975	5.1267	4.1133	8.1317	11.2667	536.35	7.7017	26.5
2018-09-24 00:00:00	25.6833	60.715	0.002	0.0013	0.001	0.0013	8.0467	5.4217	0.6225	7.045	5.475	3.5533	7.025	14.85	548.7	7.6717	26.4833
2018-09-25 00:00:00	26.35	60.62	0.0018	0.0011	0.0011	0.0009	7.9217	4.6767	0.5452	6.785	5.4383	3.0417	6.0133	24	565.033	7.5917	26.0167
2018-09-26 00:00:00	32.4667	61.705	0.0018	0.0013	0.0008	0.0012	9.0017	5.2733	0.6695	8.3717	5.8867	3.265	6.4533	43.1833	581.3	7.6333	25.6167
2018-09-27 00:00:00	27.9667	60.565	0.0017	0.0009	0.0009	0.0007	8.085	4.1533	0.6178	7.3733	5.74	2.3	4.5467	30.0167	574.8	7.6533	25.45
2018-09-28 00:00:00	27.4667	61.0683	0.0018	0.0005	0.0015	0.0004	7.75	2.8783	0.4052	5.5117	6.1933	1.6617	3.285	29.2667	540.583	7.6467	25.1667
2018-09-29 00:00:00	27.7667	61.735	0.0011	0.0002	0.0023	0.0006	7.4183	1.8867	0.3457	3.145	6.7083	0.8517	1.6767	32.9167	379.933	7.7183	25.3333
2018-09-30 00:00:00	25.8333	61.6717	0.0006	0.0001	0.0026	0.0008	7.275	1.325	0.2598	2.11	6.63	0.5467	1.0783	33.6333	331.4	7.7433	25.4667
2018-10-01 00:00:00	24.6	61.9867	0.0009	0.0003	0.0021	0.0005	7.6983	2.3033	0.3463	3.6783	6.4483	1.2667	2.4983	24.7	385.167	7.665	25.2
2018-10-02 00:00:00	25.3333	62.3883	0.001	0.0005	0.0019	0.0004	8.1867	3.035	0.3762	4.3967	6.4533	1.9067	3.7667	21.1167	416.767	7.6383	25.1
2018-10-03 00:00:00	31.42	61.206	0.001	0.0011	0.0008	0.0008	9.676	4.568	0.5508	7.476	5.706	2.918	5.762	26.78	481.34	7.506	25.18
2018-10-04 00:00:00	30.2667	62.4283	0.0009	0.0011	0.001	0.0009	9.57	4.68	0.5707	6.985	5.9683	2.9683	5.8683	23.8667	481.95	7.45	24.8
2018-10-05 00:00:00	30.0667	62.88	0.001	0.0007	0.0012	0.0004	9.4517	3.48	0.5038	6.3417	6.555	1.9683	3.89	29.7833	517.767	7.5483	24.75
2018-10-06 00:00:00	32	62.302	0.001	0.0007	0.0011	0.0005	9.682	3.68	0.5484	6.596	6.698	2.034	4.02	22.24	559.16	7.652	24.74
2018-10-07 00:00:00	28.9	62.3733	0.0011	0.0008	0.001	0.0006	9.315	3.6617	0.528	7.0333	6.3717	2.0783	4.1067	20.6	565.683	7.5867	24.6167
2018-10-08 00:00:00	31.6667	63.1833	0.0013	0.001	0.0007	0.0008	9.89	4.415	0.5568	7.86	6.2617	2.7467	5.4233	19.9333	580	7.4917	24.6
2018-10-09 00:00:00	30.8167	63.4133	0.0014	0.0008	0.0009	0.0005	9.4483	3.8183	0.5323	7.4317	6.46	2.2217	4.39	18.9	574.8	7.4967	24.6
2018-10-10 00:00:00	32.7333	62.8017	0.0006	0.001	0.0009	0.0007	9.0117	4.405	0.6432	7.8317	6.2717	2.475	4.8917	20.0167	587.167	7.5117	24.05
2018-10-11 00:00:00	36.52	63.198	0.0005	0.0011	0.0007	0.0008	9.276	4.534	0.6764	8.114	6.834	2.506	4.952	22.5	593.54	7.392	23.38
2018-10-12 00:00:00	36.0667	63.7567	0.0005	0.0011	0.0007	0.0009	9.0667	4.665	0.6607	7.82	6.7083	2.685	5.3033	22.55	587.167	7.47	22.9667
2018-10-13 00:00:00	37.5333	63.9367	0.0006	0.0011	0.0006	0.001	9.2983	4.6417	0.7313	8.2317	6.9833	2.4483	4.8367	21	585.85	7.4217	22.7167
2018-10-14 00:00:00	36.0167	63.9317	0.001	0.0012	0.0006	0.001	8.6617	4.9467	0.7347	8.2983	6.7817	2.7433	5.4217	20.5	594.967	7.4067	22.1167
2018-10-15 00:00:00	36.05	64	0.0011	0.0014	0.0006	0.0013	8.6533	5.41	0.7805	8.165	6.9217	3.07	6.0683	20.9333	590.417	7.335	22.1167
2018-10-16 00:00:00	40.8167	63.8683	0.0012	0.0016	0.0004	0.0014	9.015	5.8183	0.828	8.8383	7.085	3.3333	6.5883	22.5167	602.833	7.2633	22.2
2018-10-17 00:00:00	42.1333	64.59	0.0013	0.0017	0.0004	0.0016	9.4317	6.1033	0.8917	9.1183	6.8217	3.43	6.7767	19.9	600.217	7.19	22.55
2018-10-18 00:00:00	34.0833	63.4633	0.0011	0.0011	0.0007	0.0009	8.2717	4.6033	0.7502	7.8683	7.0783	2.3533	4.65	18.3167	591.733	7.29	22.1667
2018-10-19 00:00:00	32.3333	63.8617	0.0008	0.0011	0.0006	0.0008	8.4633	4.48	0.8218	8.1383	7.115	2.0133	3.9817	19.4	598.25	7.2933	21.7667
2018-10-20 00:00:00	30.1833	64.045	0.0009	0.0012	0.0005	0.0009	8.5733	4.6633	0.8753	8.4567	7.3967	2.0367	4.0283	20.7167	596.95	7.32	21.3667
2018-10-21 00:00:00	29.25	64.275	0.001	0.0009	0.0008	0.0005	8.4867	3.7517	0.848	7.75	6.9583	1.2083	2.3883	18.9667	584.567	7.2667	21.4167
2018-10-22 00:00:00	30.9333	64.3767	0.0014	0.001	0.0007	0.0006	8.435	4.065	0.8277	7.99	7.4433	1.5833	3.1283	20.2667	594.333	7.3533	21.2833
2018-10-23 00:00:00	32.7667	65.2567	0.0012	0.001	0.0002	0.0006	7.8483	4.0567	0.8013	9.775	8.0117	1.6517	3.2683	18.4	591.067	7.685	21.3667
2018-10-24 00:00:00	27.7167	65.195	0.0013	0.0008	0.0004	0.0004	7.975	3.56	0.9148	10.6333	7.6933	0.8567	1.6933	18.3333	600.233	7.7083	21.7333
2018-10-25 00:00:00	33.6833	65.0233	0.0016	0.0007	0.0006	0.0004	7.0533	3.4017	0.7202	8.4583	7.9433	1.2417	2.4533	16.2167	594.333	7.675	21.6
2018-11-02 00:00:00	43.48	66.294	0.0004	0.0011	0.0004	0.0008	12.218	4.52	0.8528	8.76	7.702	1.962	3.878	21.86	469.2	7.434	20.5
2018-11-03 00:00:00	40.1833	66.355	0.0007	0.001	0.0007	0.0007	10.855	4.25	0.701	8.0383	7.595	2.1483	4.2433	21.9333	458.15	7.4783	20.0333
2018-11-04 00:00:00	36.7167	66.6633	0.001	0.0009	0.0008	0.0009	10.0267	3.9783	0.6627	7.6683	7.58	1.99	3.9333	18.85	459.117	7.51	20.3167
2018-11-05 00:00:00	33.3	66.84	0.0014	0.0008	0.0007	0.0007	9.79	3.8633	0.5823	7.79	7.48	2.1133	4.18	17.5333	507	7.4433	20.9
2018-11-06 00:00:00	30.8333	68.205	0.0016	0.0006	0.0008	0.0004	8.385	3.1983	0.496	8.12	8.6417	1.7083	3.3817	17.25	565.017	7.515	20.4
2018-11-07 00:00:00	37.6	67.9933	0.0014	0.0014	0.0004	0.0014	8.8583	5.6467	0.5768	8.6967	9.8567	3.9167	7.74	21.5333	517.117	7.615	18.2167
2018-11-08 00:00:00	41.8	67.3717	0.0011	0.0021	0.0001	0.0024	8.8667	7.6583	0.5718	9.83	10.2183	5.9417	11.745	22.8333	465.967	7.8883	17.0167
2018-11-09 00:00:00	37.2833	68.18	0.0008	0.0019	0.0003	0.002	9.2717	6.8967	0.6927	10.0017	8.49	4.8183	9.5217	17.5667	485.183	7.7867	17.4167
2018-11-10 00:00:00	39.05	67.9967	0.001	0.0022	0.0003	0.0024	10.0967	7.7617	0.8503	10.79	8.69	5.21	10.2983	14.7667	517.45	7.7367	17.7333
2018-11-11 00:00:00	34.1333	69.66	0.0014	0.0017	0.0004	0.0017	8.775	6.2967	0.709	9.9983	8.8967	4.1717	8.24	11.0167	529.85	7.7133	18.1167
2018-11-12 00:00:00	34.45	69.6833	0.0014	0.0012	0.0004	0.0013	8.5433	5.075	0.5973	8.9367	8.8867	3.2867	6.4883	16.25	538.95	7.765	18.4333
2018-11-13 00:00:00	31.4167	70.695	0.0013	0.0011	0.0004	0.0008	7.8817	4.5083	0.598	8.95	8.63	2.7183	5.365	14.0333	555.233	7.735	18.6167
2018-11-14 00:00:00	31.3	70.3783	0.0012	0.001	0.0029	0.0009	7.825	4.56	0.303	1.3483	8.9383	3.655	7.215	16.1	570.233	7.695	18.5333
2018-11-15 00:00:00	30.9	69.5733	0.0014	0.001	0.0004	0.0008	7.635	4.5233	0.4688	9.4483	9.2117	3.1167	6.16	16.4167	578.7	7.5967	18.3833
2018-11-16 00:00:00	37.4	70.465	0.0014	0.0014	0.0002	0.0015	8.545	5.89	0.519	9.64	9.06	4.33	8.565	18.7	584.55	7.67	18.25
2018-11-21 00:00:00	20.45	86.46	0.0012	0.0007	0.0008	0.0011	7.15	2.175	0.3685	7.68	10.535	2.365	4.675	9.4	537.65	7.675	17.2
2018-11-22 00:00:00	22.5667	87.5033	0.0011	0.0008	0.0009	0.0005	6.8733	3.8717	0.3697	7.31	9.3033	2.765	5.46	11.0333	539.6	7.5617	16.9667
2018-11-23 00:00:00	21.15	80.2775	0.0009	0.0006	0.0008	0.0005	6.3	3.53	0.3215	7.6425	9.345	2.565	5.07	12.5	556.225	7.6825	16.725
2018-11-24 00:00:00	17.8833	54.745	0.0012	0.0003	0.0009	0.0002	6.195	2.65	0.2608	7.3517	9.4383	1.8683	3.6883	11.3667	564.367	7.6767	16.95
2018-11-25 00:00:00	19.5333	54.9617	0.0014	0.0006	0.001	0.0003	7.0367	3.3533	0.3113	7.115	9.3883	2.4183	4.7783	12.5833	555.9	7.605	17.2
2018-11-26 00:00:00	22.75	55.2233	0.0014	0.001	0.0009	0.0008	8.1333	4.5133	0.3728	7.24	9.3467	3.3967	6.7117	11.9	557.2	7.6817	17.4667
2018-11-27 00:00:00	23.0333	55.5433	0.0014	0.0005	0.0012	0.0005	7.92	3.1733	0.2628	6.5617	9.4067	2.385	4.7133	12.2167	555.867	7.6433	17.55
2018-11-28 00:00:00	22.7	55.7133	0.0015	0.0005	0.0011	0.0005	8.285	3.1617	0.2285	6.75	9.51	2.475	4.8933	12.2	557.833	7.3517	17.6
2018-11-29 00:00:00	21.16	55.828	0.0014	0.0008	0.0013	0.001	7.468	3.952	0.1846	6.12	9.578	3.398	6.714	10.84	561.5	7.104	17.64
2018-12-07 00:00:00	37.3667	56.3483	0.0001	0.002	0.0001	0.0022	9.89	7.215	0.7183	9.8	7.6483	5.06	10.0017	21.25	522.983	7.2383	13.7
2018-12-08 00:00:00	37.85	57.2567	0.0004	0.0017	0.0004	0.0019	10.4033	6.5833	0.6843	10.5017	7.935	4.53	8.9533	16.7833	563.717	7.1767	13.9
2018-12-09 00:00:00	24.8	56.685	0.0005	0.0009	0.0007	0.0007	7.7133	4.295	0.4498	7.7883	8.0967	2.945	5.82	11.9333	549.35	7.1167	12.9333
2018-12-10 00:00:00	25.0333	56.2983	0.0002	0.0007	0.001	0.0005	7.095	3.6967	0.3802	7.0333	8.5433	2.5567	5.0517	13.5667	567.65	7.1367	11.9333
2018-12-11 00:00:00	32.9167	56.74	0.0004	0.0015	0.0004	0.0015	8.9567	5.835	0.5525	9.0383	8.105	4.1767	8.2583	21.3	567.617	7.2067	11.6667
2018-12-12 00:00:00	35.7667	57.4267	0.0007	0.0021	0.0003	0.0024	9.6617	7.6333	0.6542	10.49	7.7917	5.6717	11.2083	19.2333	546.767	7.17	11.6167
2018-12-13 00:00:00	34.4667	57.0233	0.0006	0.002	0.0002	0.0022	9	7.2217	0.648	9.9867	7.3083	5.2783	10.4317	15.4	579.35	7.1267	11.4667
2018-12-14 00:00:00	27.3833	56.9967	0.0006	0.0012	0.0005	0.0011	7.605	5.0833	0.4993	9.0667	7.6517	3.5833	7.0867	12.65	585.85	7.0867	11.5333
2018-12-15 00:00:00	24.28	57.16	0.0003	0.001	0.0008	0.0008	7.362	4.494	0.4278	7.714	7.632	3.212	6.344	12.3	588.06	7.028	11.8
2018-12-16 00:00:00	25.1167	56.3633	0.0002	0.0009	0.0008	0.0007	7.5967	4.36	0.443	7.5967	7.39	3.0333	5.9917	13.8333	601.517	7.0617	12.1667
2018-12-17 00:00:00	32.85	57.03	0.0002	0.0013	0.0005	0.0012	8.74	5.3117	0.5768	8.4867	7.475	3.5783	7.0783	22.0167	610.017	7.08	12.4667
2018-12-18 00:00:00	34.25	56.3	0.0001	0.001	0.001	0.001	8.575	4.4433	0.539	7.225	7.385	2.8267	5.5883	28.05	605.433	7.22	12.1333
2018-12-19 00:00:00	24.9333	56.4167	0.0001	0.0003	0.002	0.0003	6.58	2.47	0.2383	4.03	7.47	1.755	3.47	26.1833	489.433	7.3167	10.6667
2018-12-20 00:00:00	27.3667	57.4517	0.0006	0.0007	0.0013	0.0004	7.4	3.7417	0.3208	6.01	7.3033	2.78	5.4933	18.0167	574.133	7.1317	12.0167

## Sheet: site 7
time	COD(mg/L)	oil pollutants(mg/L)	Pb(mg/L)	Cr(mg/L)	Cd(mg/L)	As(mg/L)	DO(mg/L)	CODmn(mg/L)	NH4-N(mg/L)	TP(mg/L)	TN(mg/L)	flow velocity(m/s)	flow rate(m3/s)	Turbidity(NTU)	Conductivity(μm/cm)	pH	water temperature(℃)
2018-01-22 00:00:00	24.7667	42.25	0.0017	0.0015	0.0016	0.0021	5.4567	7.79	7.1567	0.4933	10.8133	4.0967	19.38	26.9333	26.9333	7.1333	11.4333
2018-01-23 00:00:00	24.52	42.278	0.0017	0.0015	0.0022	0.0021	5.488	7.822	6.994	0.52	10.728	3.626	16.92	24.22	24.22	7.184	11.34
2018-01-24 00:00:00	27.9167	42.3267	0.0018	0.0014	0.0026	0.0022	5.7	7.8817	6.955	0.4967	10.5983	4.5633	21.605	31.0833	31.0833	7.23	10.0333
2018-01-25 00:00:00	34.0833	42.1783	0.0021	0.0016	0.0025	0.002	6.6417	7.8417	5.8283	0.4917	10.605	4.9617	23.475	32.5833	32.5833	7.4033	8.3167
2018-01-26 00:00:00	36	42.24	0.0029	0.0025	0.0021	0.0007	10.9867	7.95	0.0733	0.3333	6.9533	2.29	10.83			7.65	12.7667
2018-02-01 00:00:00	28	42.17	0.002	0.0012	0.0012	0.0025	7.1867	7.95	6.6533	0.485	11.6783	5.1267	24.255	27.4667	27.4667	7.2283	4.9667
2018-02-01 00:00:00	28	42.17	0.002	0.0012	0.0012	0.0025	7.1867	7.95	6.6533	0.485	11.6783	5.1267	24.255	27.4667	27.4667	7.2283	4.9667
2018-02-02 00:00:00	24.5333	42.0917	0.002	0.0013	0.0017	0.0024	7.5083	7.95	5.875	0.4783	11.05	4.5783	21.67	26.1667	26.1667	7.2133	7.4167
2018-02-03 00:00:00	28.2	42.0133	0.0021	0.0017	0.0024	0.0019	7.1467	7.95	4.5517	0.4017	9.2433	5.4617	25.845	27.9333	27.9333	7.275	11.1
2018-02-04 00:00:00	30.7	41.9667	0.0022	0.0017	0.0025	0.0019	7.4883	7.95	4.4467	0.4267	9.16	5.5833	26.425	22.45	22.45	7.3883	11.4833
2018-02-05 00:00:00	27.5	42.8633	0.0019	0.0015	0.0026	0.0022	6.59	7.95	6.2783	0.52	11.2767	4.1183	19.5	25.9	25.9	7.1833	11.2167
2018-02-06 00:00:00	26.0333	43.3333	0.0019	0.0015	0.0026	0.0021	6.5167	7.95	6.865	0.55	11.3817	3.1767	18.036	24.9167	24.9167	7.175	11.5333
2018-02-07 00:00:00	25.85	42.8333	0.002	0.0015	0.0025	0.0021	6.6933	8.2217	6.645	0.5633	11.2333	3.9483	18.6783	25.4833	25.4833	7.23	10.4833
2018-02-08 00:00:00	26.4167	42.9833	0.002	0.0015	0.0023	0.0021	6.4867	9.0483	6.7467	0.5667	11.65	4.0467	19.14	28	28	7.23	11.0333
2018-02-09 00:00:00	25	42.985	0.002	0.0015	0.0022	0.0021	6.2667	9.2383	6.8667	0.565	11.4467	3.525	16.6733	23.1333	23.1333	7.2217	11.75
2018-02-10 00:00:00	26.7333	43.0283	0.002	0.0015	0.0023	0.002	6.2317	8.8183	6.8767	0.5383	11.155	4.58	20.94	23.4667	23.4667	7.225	12.4167
2018-02-11 00:00:00	29.1	42.9	0.0021	0.0017	0.0026	0.0018	6.465	8.6417	6.2167	0.5533	10.0783	2.635	14.958	20.4333	20.4333	7.2283	12.1833
2018-02-12 00:00:00	23.8667	42.855	0.0019	0.0016	0.0027	0.002	6.0133	7.9533	6.8933	0.5833	11.0367	2.6617	12.5967	15.0667	15.0667	7.2667	12.6167
2018-02-13 00:00:00	20.7	43.0783	0.002	0.0016	0.0026	0.0019	6.1	8.7583	6.8717	0.5867	10.7633	2.4933	11.7967	13.2	13.2	7.3017	13.4
2018-02-14 00:00:00	17.95	43.43	0.002	0.0017	0.0024	0.0018	5.9367	8.655	6.7917	0.5733	10.9633	2.445	11.575	12	12	7.3117	14.6833
2018-02-15 00:00:00	21.4983	43.1967	0.0019	0.0017	0.0025	0.0019	5.7683	8.54	7.09	0.56	11.845	1.9283	10.956	10.9333	10.9333	7.3067	14.6667
2018-02-16 00:00:00	23.7717	43.5017	0.0019	0.0016	0.0024	0.0019	5.645	8.455	7.2583	0.57	11.445	2.8367	13.05	10.0167	10.0167	7.3033	14.4167
2018-02-17 00:00:00	28.7033	43.28	0.0019	0.0017	0.0024	0.0018	5.6817	8.4217	6.9017	0.57	11.5867	1.8183	10.334	9.55	9.55	7.3217	15.2667
2018-02-18 00:00:00	39.0633	43.1	0.0021	0.0018	0.0018	0.0017	6.8117	8.2283	5.3667	0.54	11.2867	19.3733	10.636	9.4667	9.4667	7.4667	13.8167
2018-02-19 00:00:00	39.9167	43.4017	0.002	0.0015	0.001	0.0021	7.035	8.0167	7.035	0.5433	11.125	2.055	11.674	10.15	10.15	7.3433	9.4333
2018-02-20 00:00:00	37.3	42.8517	0.0018	0.0014	0.0009	0.0023	6.9583	8.0033	7.2567	0.5817	10.5433	2.355	11.145	10.6667	10.6667	7.3433	8.95
2018-02-21 00:00:00	37.35	42.9083	0.0018	0.0014	0.0008	0.0023	7.03	7.6167	6.5117	0.5633	10.115	1.6467	11.685	11.05	11.05	7.35	8.6167
2018-02-22 00:00:00	34.6167	42.9017	0.0019	0.0014	0.0008	0.0022	6.7917	7.87	6.46	0.555	9.8717	2.13	12.1	12.4833	12.4833	7.375	9.4167
2018-02-23 00:00:00	31.75	42.9583	0.0019	0.0015	0.0007	0.0021	6.82	7.7717	6.1683	0.5417	9.5267	2.6383	12.4867	12.1167	12.1167	7.43	10.4667
2018-02-24 00:00:00	23.54	42.76	0.0019	0.0016	0.0007	0.002	6.952	7.404	5.378	0.474	9.456	3.05	14.432	15.04	15.04	7.396	11.28
2018-02-25 00:00:00	24.3	42.65	0.0022	0.0019	0.0005	0.0015	7.616	7.238	3.394	0.276	5.668	2.898	13.688	14.225	14.225	7.578	11.26
2018-02-26 00:00:00	17.6	42.19	0.0019	0.0017	0.0003	0.0017	7.45	7.86	5.55	0.43	9.12	0		20.2	20.2	7.4	14.9
2018-02-27 00:00:00	19.4167	43.0533	0.0019	0.0017	0.0004	0.0018	6.5283	7.575	5.5583	0.415	9.53	3.095	17.582	18.4667	18.4667	7.39	12.1167
2018-02-28 00:00:00	20.3333	42.975	0.0018	0.0017	0.0004	0.0019	6.4283	7.4917	6.0467	0.485	9.72	2.1483	15.2575	16.9333	16.9333	7.3383	12.6167
2018-03-01 00:00:00	23.3167	42.9567	0.0019	0.0017	0.0006	0.0019	6.3383	8.05	6.1717	0.4667	9.62	3.82	18.08	21.3167	21.3167	7.4383	12.2333
2018-03-02 00:00:00	27.5667	43.07	0.0019	0.0016	0.0008	0.002	6.21	8.1317	5.7083	0.36	8.955	4.01	22.772	26.3167	26.3167	7.4167	11.25
2018-03-03 00:00:00	25.2333	43.0067	0.0018	0.0016	0.0004	0.0019	6.0017	8.1633	5.5783	0.22	4.5533	4.5817	21.6817	21.5333	21.5333	7.37	12.0333
2018-03-04 00:00:00	25.2333	42.8717	0.0018	0.0017	0.0002	0.0018	5.725	8.1617	5.555	0.2317	4.44	3.8833	22.058	22.65	22.65	7.39	13.7167
2018-03-05 00:00:00	20.8667	43.775	0.0018	0.0017	0.0013	0.0019	6.1483	7.9033	5.8217	0.4783	8.6533	3.4183	16.1833	21.0667	21.0667	7.3967	12.8333
2018-03-06 00:00:00	27.5667	43.5083	0.0019	0.0016	0.0014	0.002	6.4733	8.1083	5.56	0.5033	7.83	2.8033	19.895	29.7333	29.7333	7.4967	11.5833
2018-03-07 00:00:00	29.9833	43.38	0.0019	0.0016	0.0007	0.002	7.43	7.8933	4.5617	0.4467	7.1033	3.4417	19.532	28.2167	28.2167	7.4733	10.55
2018-03-08 00:00:00	27.85	43.1883	0.0018	0.0016	0.0009	0.0021	6.5517	7.9267	4.1717	0.3317	7.0183	4.0667	23.088	32.45	32.45	7.3533	10.65
2018-03-09 00:00:00	27.4833	43.3617	0.0018	0.0016	0.001	0.0021	6.695	7.755	3.8317	0.355	6.6867	4.895	23.1633	34.25	34.25	7.415	10.9167
2018-03-10 00:00:00	23.6833	43.4017	0.0018	0.0016	0.0008	0.0019	6.61	7.7417	4.305	0.3983	6.71	4.3	20.3417	31.5	31.5	7.435	12.15
2018-03-11 00:00:00	21.0333	42.8167	0.0018	0.0017	0.0005	0.0018	6.205	7.775	4.4233	0.3967	6.9367	4.1367	19.5683	31.3	31.3	7.4217	13.5667
2018-03-12 00:00:00	27.8667	43.2033	0.0018	0.0018	0.0004	0.0017	6.145	7.9983	4.4133	0.3483	7.315	4.3917	20.7883	31.0167	31.0167	7.4367	14.9333
2018-03-13 00:00:00	86.9	42.9983	0.0018	0.0019	0.0005	0.0015	6.11	7.7583	4.4117	0.3617	7.635	3.4433	19.546	29.55	29.55	7.4767	16.45
2018-03-14 00:00:00	43.4167	43.2033	0.0018	0.002	0.0001	0.0014	6.0983	7.6817	4.5583	0.4167	7.8567	3.9233	18.3217	29.45	29.45	7.4883	16.8667
2018-03-15 00:00:00	15.1167	43.7433	0.0019	0.002	0.0003	0.0014	6.2017	7.91	4.9817	0.445	7.8917	4.3083	20.3933	35.6	35.6	7.4667	17.3333
2018-03-16 00:00:00	19.5167	43.625	0.0019	0.0019	0.0014	0.0016	5.6983	8.785	6.0767	0.625	8.3533	21.475	23.875	43	43	7.3933	16.1167
2018-03-17 00:00:00	36.5333	43.5867	0.0018	0.0018	0.0009	0.0017	6.1583	8.3333	5.3933	0.51	7.58	5.1383	24.3167	44.1167	44.1167	7.485	14.65
2018-03-18 00:00:00	31.8167	43.5733	0.0017	0.0018	0.0003	0.0017	5.9317	7.8617	4.985	0.2767	6.8567	6.0117	28.4483	41.0333	41.0333	7.4767	14.7333
2018-03-19 00:00:00	28.8	43.1333	0.0017	0.0017	0.0004	0.0018	6.1833	7.35	4.6083	0.3467	6.6417	4.13	23.454	34.1833	34.1833	7.4867	13.6667
2018-03-20 00:00:00	28.7833	43.4467	0.0017	0.0017	0.0006	0.0019	6.4733	7.4533	4.535	0.37	6.95	4.0833	23.196	35.5167	35.5167	7.485	12.6
2018-03-21 00:00:00	28.8667	43.2667	0.0017	0.0016	0.0007	0.0019	6.3683	7.4567	4.6333	0.41	7.04	4.9283	23.315	37.1	37.1	7.4667	12.5667
2018-03-22 00:00:00	29	43.0417	0.0017	0.0017	0.0006	0.0018	6.6983	7.3083	4.905	0.405	6.8833	6.555	28.9583	46.4667	46.4667	7.465	13.2333
2018-03-23 00:00:00	29.2167	43.895	0.0016	0.0017	0.0006	0.0018	6.0067	6.445	5.6333	0.45	7.0617	5.7933	27.4183	46.0333	46.0333	7.4517	14.0667
2018-03-24 00:00:00	28.1167	43.5517	0.0016	0.0018	0.0004	0.0017	5.48	6.415	5.9233	0.48	8.1317	4.9767	28.27	47.5167	47.5167	7.425	15.7
2018-03-25 00:00:00	28.4167	43.7267	0.0016	0.0019	0.0003	0.0015	5.5733	6.29	5.6733	0.4333	7.9117	6.345	29.245	54.9	54.9	7.485	16.7333
2018-03-26 00:00:00	26.9333	43.33	0.0015	0.002	0.0003	0.0015	5.43	5.975	5.6483	0.3983	8.1833	6.53	30.9033	49.4667	49.4667	7.4517	17.65
2018-03-27 00:00:00	27.6167	43.7933	0.0016	0.0021	0.0003	0.0013	5.505	6.25	6.07	0.42	8.455	5.5033	25.94	48	48	7.505	18.8833
2018-03-28 00:00:00	28.1833	43.39	0.0016	0.0022	0.0003	0.0012	5.3083	6.345	6.1483	0.3883	8.6283	7.8917	37.3533	63.6667	63.6667	7.4767	20.05
2018-03-29 00:00:00	28.95	43.7833	0.0016	0.0022	0.0007	0.0011	5.2633	6.3517	6.1367	0.4133	8.5983	7.0733	40.166	68.4667	68.4667	7.4917	20.45
2018-03-30 00:00:00	29.5667	43.7083	0.0016	0.0022	0.0002	0.0012	5.1667	6.36	5.5317	0.265	7.935	6.2617	44.445	78.4167	78.4167	7.53	18.9833
2018-03-31 00:00:00	29.0333	43.7883	0.0016	0.0022	0.0004	0.0012	5.1117	6.3083	6.005	0.4183	8.6833	9.1917	43.5	77.7833	77.7833	7.52	19.1333
2018-04-01 00:00:00	28.95	43.9417	0.0017	0.0023	0.0008	0.001	5.1233	6.7083	6.1417	0.4233	8.6117	11.4933	54.3833	98.2833	98.2833	7.53	20.2167
2018-04-02 00:00:00	28.92	43.544	0.0019	0.0024	0.0008	0.0007	6.49	7.622	5.486	0.378	8.526	12.008	56.834	100.94	100.94	7.604	20.9
2018-04-03 00:00:00	31.9333	43.6183	0.0018	0.0025	0.0009	0.0008	6.145	7.4567	5.595	0.1717	8.065	10.3533	73.49	123.9	123.9	7.6017	21.8667
2018-04-04 00:00:00	33.8667	44.0983	0.0019	0.0024	0.0012	0.0008	6.185	7.4583	5.5533	0.36	8.1583	17.6717	83.6267	158.567	158.567	7.6267	21.2833
2018-04-05 00:00:00	33.3167	43.6167	0.0018	0.0021	0.001	0.0013	6.0983	7.3283	6.0167	0.3167	8.9517	20.015	94.7133	176.467	176.467	7.62	17.5
2018-04-06 00:00:00	29.9833	43.9917	0.0016	0.0019	0.0009	0.0015	5.1133	7.3233	6.7617	0.5483	8.905	18.4517	87.3183	182.133	182.133	7.4983	16.4
2018-04-07 00:00:00	30.6	44.49	0.0017	0.0019	0.0013	0.0016	4.6417	7.5333	6.385	0.6067	8.4333	21.44	101.468	228.117	228.117	7.54	16.1333
2018-04-08 00:00:00	25.9667	43.9517	0.0016	0.0019	0.0012	0.0015	5.0283	6.7717	5.9117	0.5083	8.3633	20.8733	98.7783	202.667	202.667	7.585	16.85
2018-04-09 00:00:00	27.1833	44.1583	0.0016	0.0021	0.0013	0.0013	5.07	6.315	5.4033	0.4183	7.5267	20.1133	95.1833	192.167	192.167	7.5867	18.65
2018-04-10 00:00:00	24.75	44.7567	0.0016	0.0022	0.0012	0.0012	4.9933	7.0583	5.7933	0.3633	8.5383	18.27	86.46	179.45	179.45	7.585	20.1167
2018-04-11 00:00:00	23.7333	44.53	0.0017	0.0023	0.001	0.001	4.8517	6.91	6.1083	0.3517	8.5183	11.6717	82.84	173.367	173.367	7.5617	21.4833
2018-04-12 00:00:00	27.3833	44.9317	0.0017	0.0022	0.0012	0.0011	5.0883	7.175	6.655	0.3883	8.8533	20.0083	94.685	175.333	175.333	7.6083	20.9333
2018-04-13 00:00:00	34.3	44.2317	0.0017	0.0022	0.0005	0.0012	5.8	7.0117	6.7333	0.4217	8.6367	18.4233	87.1783	195.3	195.3	7.6483	19.0667
2018-04-14 00:00:00	35.5	43.9367	0.0017	0.002	0.0007	0.0013	5.8667	6.465	6.6767	0.42	8.61	22.395	105.973	192.283	192.283	7.625	17.4167
2018-04-15 00:00:00	37.1	44.0167	0.0017	0.0021	0.0014	0.0013	6.0533	6.8	5.5667	0.35	8.545	24.9933	118.27	214.9	214.9	7.6633	17.5667
2018-04-16 00:00:00	37.05	44.8	0.0017	0.0021	0.0017	0.0013	5.7867	6.9033	5.775	0.3283	8.7017	24.5667	116.247	212.417	212.417	7.6433	18.4833
2018-04-17 00:00:00	41.3667	44.4817	0.0017	0.0022	0.0017	0.0012	5.9333	6.86	5.2	0.3017	7.7783	27.7917	131.513	257.817	257.817	7.69	19.3667
2018-04-18 00:00:00	39.9167	44.5633	0.0017	0.0023	0.0015	0.0011	5.91	7.0667	5.23	0.3117	7.995	23.595	133.982	255.567	255.567	7.725	20.5333
2018-04-19 00:00:00	42.8667	44.2683	0.0017	0.0023	0.0013	0.001	5.95	7.22	5.2983	0.31	8.4083	19.7983	140.53	267.133	267.133	7.7467	21.1833
2018-04-20 00:00:00	46.8167	44.82	0.0018	0.0023	0.0016	0.0009	5.8083	7.855	5.655	0.3517	8.56	32.8017	155.217	293.317	293.317	7.7333	21.6333
2018-04-21 00:00:00	47.8167	44.5733	0.0018	0.0024	0.0005	0.0009	5.9367	7.7583	5.825	0.32	8.8167	120.358	476.385	276.65	276.65	7.785	21.4
2018-04-22 00:00:00	51.55	44.35	0.0018	0.0024	0.0003	0.0009	6.035	7.74	5.715	0.325	8.6517	33.6517	159.25	317	317	7.8017	20.9833
2018-04-23 00:00:00	45.2	44.52	0.0017	0.0023	0.0001	0.001	5.5967	7.2117	6.1383	0.34	8.8583	29.3883	139.072	273.517	273.517	7.71	20.2833
2018-04-24 00:00:00	41.9833	44.3483	0.0021	0.0025	0.0002	0.0006	6.9833	6.6883	2.6417	0.17	6.68	10.0217	56.906	241.95	241.95	7.52	19.6833
2018-04-25 00:00:00	35.0667	44.92	0.0016	0.0022	0.0003	0.0011	4.4767	6.0383	5.07	0.455	8.5833	34.865	164.988	227.417	227.417	7.6733	20.35
2018-04-26 00:00:00	26.3333	44.4967	0.0015	0.0023	0.0002	0.001	4.3217	5.81	5.775	0.3917	8.0433	16.305	112.895	210.717	210.717	7.67	21.1667
2018-04-27 00:00:00	25.0667	44.585	0.0015	0.0023	0.0006	0.001	4.39	5.625	5.9733	0.555	9.015	22.4433	159.32	231.483	231.483	7.6983	21.4
2018-04-28 00:00:00	26.85	44.3817	0.0015	0.0024	0.0012	0.001	4.3983	5.5383	6.4233	0.5	8.1517	37.245	176.25	260.367	260.367	7.6867	21.4167
2018-04-29 00:00:00	29.2167	44.245	0.0015	0.0024	0.0011	0.0009	4.4	5.475	6.33	0.5083	8.2633	40.0117	189.342	270.533	270.533	7.69	22
2018-04-30 00:00:00	35.9833	44.4983	0.0016	0.0025	0.0015	0.0008	4.6317	6.5733	6.3683	0.4683	8.665	45.9367	217.373	322.367	322.367	7.7283	22.6833
2018-05-01 00:00:00	38.1333	44.7283	0.0017	0.0025	0.0014	0.0007	4.4433	6.9633	6.1533	0.4783	8.8133	49.3683	233.608	305.933	305.933	7.725	23.05
2018-05-02 00:00:00	30.8333	45.17	0.0015	0.0025	0.001	0.0007	4.365	5.5167	6.7583	0.63	8.615	46.2633	218.918	273.25	273.25	7.655	22.8667
2018-05-03 00:00:00	31.1667	44.65	0.0016	0.0025	0.0011	0.0008	4.545	5.89	6.3333	0.5483	8.41	39.575	224.724	279.133	279.133	7.7083	22.6333
2018-05-04 00:00:00	31.3167	44.8267	0.0016	0.0025	0.0013	0.0007	4.3	5.8983	7.2	0.575	8.3733	35.8767	203.726	273.25	273.25	7.8017	22.9833
2018-05-05 00:00:00	33.6167	44.9017	0.0017	0.0026	0.0005	0.0007	5.3467	5.7167	6.2383	0.5817	7.2867	31.3017	147.57	299.18	299.18	7.9083	22.95
2018-05-06 00:00:00	33.9333	45.3317	0.0016	0.0025	0.0003	0.0007	3.9267	6.6467	6.1	0.5717	9.39	31.4533	178.604	275.283	275.283	7.7183	23.4
2018-05-07 00:00:00	46.3167	45.0467	0.0016	0.0023	0.0001	0.001	4.305	6.3333	4.12	0.355	6.465	47.425	224.412	365.5	365.5	7.7517	21.3833
2018-05-08 00:00:00	43.2333	45.16	0.0016	0.0024	0.0002	0.0009	4.4383	5.9533	3.3467	0.3233	6.0917	43.1967	204.408	305.133	305.133	7.735	21.55
2018-05-09 00:00:00	38.1167	45.375	0.0015	0.0024	0.0005	0.0009	4.4083	5.735	3.4183	0.3217	5.325	33.5933	158.967	258.517	258.517	7.7383	22.5667
2018-05-10 00:00:00	36.3667	45.3917	0.0016	0.0025	0.0003	0.0008	4.7367	5.9383	3.7733	0.3333	6.2583	29.7417	140.748	261.017	261.017	7.7483	22.65
2018-05-11 00:00:00	35.9833	45.4467	0.0016	0.0025	0.0001	0.0008	4.4517	5.705	3.5817	0.3167	8.27	30.6917	145.245	232.6	232.6	7.7383	23.0667
2018-05-12 00:00:00	38.2333	45.6	0.0015	0.0025	0.0003	0.0007	4.3283	5.5917	3.53	0.3267	7.835	32.385	153.253	246.967	246.967	7.745	23.35
2018-05-13 00:00:00	37.3333	45.7833	0.0015	0.0026	0.0003	0.0006	4.53	5.6867	4.1067	0.3633	7.8717	21.6617	123.012	215.117	215.117	7.78	24.4167
2018-05-14 00:00:00	41.6167	45.8217	0.0017	0.0027	0.0004	0.0004	4.45	6.3283	4.3633	0.3983	8.3183	22.9733	108.715	201.4	201.4	7.8283	26.6333
2018-05-15 00:00:00	57.7667	45.9533	0.0019	0.0029	0.0011	0.0002	5.1833	8.5183	4.3917	0.4583	9.3317	19.6933	111.832	192.383	192.383	7.9417	28.2333
2018-05-16 00:00:00	68.6833	46.2867	0.0021	0.0029	0.0024	0.0003	5.6317	9.645	4.3033	0.4983	9.6817	23.0717	131.018	215.967	215.967	8.02	26.7333
2018-05-17 00:00:00	46.4667	46.07	0.0016	0.0028	0.0005	0.0003	4.6933	6.5767	5.2567	0.43	8.865	21	99.38	163.333	163.333	7.9267	27.4
2018-05-18 00:00:00	43	46.65	0.0018	0.0029	0.001	0.0003	3.9	7.7467	6.005	0.495	8.4733	15.7933	89.68	142.65	142.65	7.875	27.7833
2018-05-19 00:00:00	37.2667	46.345	0.0018	0.0026	0.002	0.0006	3.4517	7.9483	6.4717	0.6283	8.54	11.21	53.0483	92.6333	92.6333	7.845	24.3
2018-05-20 00:00:00	37.2667	46.135	0.0017	0.0025	0.0016	0.0008	3.625	7.335	6.0917	0.5667	7.375	11.825	55.9517	86.0333	86.0333	7.885	22.6667
2018-05-21 00:00:00	32.9	45.805	0.0017	0.0024	0.0012	0.0009	4.0117	6.94	6.0567	0.5317	7.8967	8.235	58.455	74.3167	74.3167	7.9	21.7667
2018-05-22 00:00:00	30.7833	46.305	0.0016	0.0024	0.0013	0.0009	3.9483	6.3267	5.325	0.445	7.105	7.38	41.91	68.95	68.95	7.8867	21.5333
2018-05-23 00:00:00	32.2167	46.2767	0.0017	0.0025	0.0011	0.0008	4.5717	6.8467	2.9233	0.415	6.5867	8.6267	49.008	83.7167	83.7167	7.8967	22.4
2018-05-24 00:00:00	37.0833	46.2567	0.0019	0.0026	0.0004	0.0006	4.8917	8.005	4.86	0.465	7.2583	12.015	68.238	111.483	111.483	7.9167	23.4667
2018-05-25 00:00:00	38.05	46.32	0.0018	0.0026	0.0006	0.0007	4.4117	8.0583	5.735	0.535	7.3067	15.9083	75.2767	119.933	119.933	7.895	24.1833
2018-05-26 00:00:00	33.3333	46.8017	0.0018	0.0026	0.0006	0.0007	4.5683	7.6733	5.975	0.575	7.9283	10.5633	49.9917	95.4667	95.4667	7.8467	23.4667
2018-05-27 00:00:00	32.1667	46.645	0.0018	0.0026	0.0006	0.0006	4.3767	7.6983	5.85	0.56	7.3033	8.3583	39.175	86.9167	86.9167	7.845	24.5167
2018-05-28 00:00:00	37.8167	46.4367	0.0018	0.0026	0.0006	0.0005	4.1433	8.1667	6.2067	0.575	7.7133	8.7117	41.12	103.4	103.4	7.8933	25.2833
2018-05-29 00:00:00	36.5333	47.2983	0.0018	0.0026	0.0008	0.0006	4.1083	7.8983	6.34	0.5617	7.6567	9.04	42.365	95.1667	95.1667	7.86	25.1167
2018-05-30 00:00:00	38.6	47.0483	0.0018	0.0027	0.0007	0.0005	4.285	7.9733	5.7033	0.5267	7.595	12.37	58.54	109.85	109.85	7.8567	25.2667
2018-05-31 00:00:00	44.6333	47.2167	0.0018	0.0026	0.0007	0.0005	4.22	7.8167	5.8533	0.4783	7.685	14.1817	67.11	131.633	131.633	7.8817	25.2833
2017-06-01 00:00:00	90.5	61.91	0.0013	0.003	0.0012	0.001	2.9783	10.8883	3.4533	0.1142	2.3267	20.1633	135.747	100.583	100.583	7.7417	27
2017-06-02 00:00:00	60.4	80.7483	0.0012	0.0027	0.0021	0.0011	3.405	9.255	10.8017	0.1962	4.3483	16.105	108.415	105.967	105.967	7.7733	27.2
2017-06-03 00:00:00	54.8667	95.3333	0.0012	0.0027	0.0018	0.001	4.9967	9.22	8.4467	0.3273	8.0917	14.1317	95.1233	165.917	165.917	8.1817	26.8667
2017-06-04 00:00:00	37.6833	97.205	0.0011	0.0024	0.002	0.0012	4.9733	6.4967	7.22	0.2898	8.4167	10.2383	68.9283	85	85	8.2133	23.8167
2017-06-05 00:00:00	37.6833	90.25	0.0009	0.0019	0.0011	0.0014	4.5683	5.7717	7.0733	0.2982	8.6933	7.84	52.7883	69.05	69.05	8.06	21.4667
2017-06-06 00:00:00	31.5857	69.5871	0.0009	0.0021	0.0006	0.0014	3.7871	5.5414	4.3786	0.4056	10.3229	11.3143	76.1671	43.2429	43.2429	7.8629	22.2286
2017-06-07 00:00:00	35	59.4433	0.001	0.0022	0.0008	0.0013	4.5767	6.35	7.36	0.4297	9.785	11.6283	78.2833	52.2333	52.2333	8.02	23.25
2018-06-08 00:00:00	39.8833	48.51	0.0018	0.0029	0.0007	0.0001	3.7733	8.3217	4.9283	0.3783	8.0717	11.1117	63.102	135.15	135.15	7.9983	29.3333
2018-06-09 00:00:00	38.9556	48.3	0.0025	0.0032	0.0003	0.0004	7.0267	7.9567	4.39	0.3822	7.47	4.5756	27.8343	35.2	35.2	8.4667	26.3556
2018-06-10 00:00:00	35.6167	48.2517	0.0019	0.0027	0.0003	0.0004	3.5433	8.6317	4.7567	0.4133	7.3817	5.9617	28.21	46.75	46.75	7.9717	26.0333
2018-06-11 00:00:00	33.3667	48.4233	0.0018	0.0027	0.0002	0.0004	3.7117	7.5133	4.2333	0.2917	7.2067	5.2417	29.752	38.8333	38.8333	8.0333	26.4667
2018-06-12 00:00:00	30.2333	48.6267	0.0018	0.0029	0.0005	0.0003	3.8917	7.15	3.96	0.2733	6.765	5.2483	24.7433	41.2	41.2	8.04	27.6833
2018-06-13 00:00:00	63.95	48.5583	0.0024	0.0029	0.0005	0.0002	4.19	13.065	3.9067	0.4283	8.4633	8.8983	42.1	101.2	101.2	8.0583	28.4167
2018-06-14 00:00:00	39.3167	48.7	0.002	0.0029	0.0014	0.0002	3.8633	9.35	3.6133	0.2767	5.8617	8.7833	41.5667	67	67	8.0417	28.4167
2018-06-15 00:00:00	54.4667	48.4917	0.0021	0.003	0.0016	0.0001	4.1333	10.1317	3.035	0.2867	5.4867	9.465	53.744	88.9833	88.9833	8.0983	28.5833
2018-06-16 00:00:00	53.4	49.0267	0.0025	0.0031	0.0016	0.0001	4.395	12.6917	3.365	0.3083	6.405	12.235	57.895	89.3667	89.3667	8.155	28.9333
2018-06-17 00:00:00	50.1667	48.8067	0.0028	0.003	0.0013	0.0001	4.1033	16.22	3.8417	0.3083	6.5217	14.5033	68.6333	121.5	121.5	8.1367	28.75
2018-06-18 00:00:00	56.1667	49.0033	0.0024	0.003	0.0015	0.0001	3.415	12.99	4.2033	0.36	7.84	15.1317	71.605	112.533	112.533	8.11	29.05
2018-06-19 00:00:00	49.4167	49.68	0.0019	0.0029	0.0004	0.0001	3.83	7.8633	4.4967	0.375	8.255	11.53	54.5533	92.35	92.35	8.1283	28.2167
2018-06-20 00:00:00	51.6167	49.2467	0.0017	0.0029	0.0004	0.0002	3.9283	6.8867	4.8367	0.3817	9.51	13.1567	62.2533	117.067	117.067	8.0833	27.2
2018-06-21 00:00:00	57.1667	49.24	0.0018	0.0029	0.0002	0.0002	3.8133	7.7633	4.9217	0.3767	8.6	15.71	89.202	205.233	205.233	8.1183	27.7833
2018-06-22 00:00:00	53.95	49.8	0.0019	0.0028	0.0003	0.0003	4.12	7.9383	5.8217	0.4233	9.1583	6.7017	47.565	129.7	129.7	8.1417	27
2018-06-23 00:00:00	48.5167	50.1383	0.002	0.0028	0.0003	0.0004	4.345	8.5117	5.9167	0.5417	7.58	12.4667	58.9933	117.033	117.033	8.1317	26.1167
2018-06-24 00:00:00	45.1333	49.985	0.0021	0.0029	0.0006	0.0003	4.645	9.4067	5.82	0.5333	7.8917	12.9517	61.3017	118.517	118.517	8.15	26.7667
2018-06-25 00:00:00	53.8667	50.7867	0.0024	0.003	0.0008	0.0001	5.1517	11.4633	5.6733	0.6033	8.42	10.05	71.335	146.05	146.05	8.22	28.2167
2018-06-26 00:00:00	66.2	50.7967	0.0023	0.0031	0.0009	0.0001	4.9933	10.9783	5.2817	0.54	7.54	14.8467	84.302	203.3	203.3	8.2667	29.1333
2018-06-27 00:00:00	83.85	50.5617	0.0022	0.0031	0.0012	0.0001	4.9617	10.625	5.075	0.4517	8.54	31.7217	150.107	293.933	293.933	8.2883	29.45
2018-06-28 00:00:00	67.1833	51.1183	0.0018	0.003	0.0007	0.0001	3.945	8.0083	5.5183	0.4217	7.565	27.3717	129.518	237.367	237.367	8.1633	28.9
2018-06-29 00:00:00	37.4667	50.805	0.0017	0.003	0.0005	0.0003	3.63	6.145	5.6467	0.475	7.5167	9.2917	43.6367	89.2833	89.2833	8.0583	28.5
2018-06-30 00:00:00	31.9333	50.9883	0.0017	0.003	0.0006	0.0001	3.2117	6.5833	6.5333	0.5133	8.88	5.9883	28.3417	48.4	48.4	8.15	28.5333
2018-07-01 00:00:00	40.0167	51.135	0.0018	0.003	0.0007	0.0001	3.8167	6.8667	5.99	0.5117	8.32	8.1483	46.282	119.833	119.833	8.1767	28.4333
2018-07-02 00:00:00	57.1333	51.38	0.0018	0.003	0.0006	0.0001	4.0283	6.7633	5.7517	0.465	7.3083	10.5267	74.71	151.617	151.617	8.2017	28.6333
2018-07-03 00:00:00	54.7	51.295	0.0017	0.003	0.0006	0	3.8233	6.9017	5.855	0.455	6.8667	18.45	87.3133	169.967	169.967	8.19	28.5667
2018-07-04 00:00:00	59.8833	51.2167	0.0019	0.003	0.0008	0.0001	3.8083	8.535	5.5833	0.3733	6.1683	20.28	94.97	210.433	210.433	8.1983	28.95
2018-07-05 00:00:00	37.6333	51.3467	0.0019	0.003	0.0005	0.0001	3.0433	8.5467	6.1983	0.575	9.745	5.315	30.184	65.5	65.5	8.1433	28.5
2018-07-06 00:00:00	42.8833	52	0.0018	0.0029	0.0002	0.0003	2.9733	7.68	3.9983	0.3517	6.335	24.425	110.218	120.4	120.4	8.1783	27.5167
2018-07-07 00:00:00	26.6667	51.3333	0.0017	0.0029	0.0003	0.0003	3.6267	6.9883	2.6817	0.27	5.88	9.0083	42.6267	63.8167	63.8167	8.1867	26.95
2018-07-08 00:00:00	37.1167	51.8267	0.0019	0.0029	0.0006	0.0002	3.7717	7.605	2.4467	0.325	5.3517	13.9133	65.8417	107.717	107.717	8.2017	27.2167
2018-07-09 00:00:00	48.7	51.3767	0.0018	0.0029	0.0008	0.0001	3.5833	7.785	2.5733	0.3133	5.6667	19.26	91.1367	149.5	149.5	8.1933	28.2
2018-07-10 00:00:00	31.9	52.1033	0.002	0.0032	0.0008	0.0004	4.4717	7.6667	2.21	0.6017	5.4583	6.0083	28.4333	51.82	51.82	8.325	29.2333
2018-07-11 00:00:00	34.7167	51.865	0.0017	0.003	0.001	0.0001	3.4333	7.0633	2.9083	0.2917	5.835	9.155	51.988	90.7167	90.7167	8.215	29.2167
2018-07-12 00:00:00	54.1333	51.6967	0.0019	0.0031	0.0012	0.0001	4.2267	7.4917	2.685	0.2667	5.155	18.5067	105.006	202.4	202.4	8.2517	29.7167
2018-07-13 00:00:00	58.4667	52.04	0.002	0.0032	0.0016	0.0002	4.56	8.8633	2.44	0.245	4.0833	44.38	210.012	341.667	341.667	8.2817	30.6
2018-07-14 00:00:00	68.1	52.18	0.0023	0.0032	0.0019	0.0003	5.1733	10.575	2.2717	0.315	5.97	17.7017	83.24	248.55	248.55	8.375	31.4667
2018-07-15 00:00:00	51.6833	52.22	0.002	0.0033	0.0019	0.0003	4.1917	8.685	2.555	0.2783	4.4417	26.3983	124.92	217.717	217.717	8.2667	31.6
2018-07-16 00:00:00	60.5667	52.0017	0.0019	0.0032	0.002	0.0003	3.3633	8.8083	2.805	0.2067	5.935	19.3567	109.816	207.033	207.033	8.2367	31.6833
2018-07-17 00:00:00	59.6	52.415	0.0024	0.0033	0.0019	0.0004	3.4283	11.5533	2.7533	0.3267	4.7833	20.22	95.685	147.233	147.233	8.3283	31.95
2018-07-18 00:00:00	58.05	52.3483	0.0024	0.0034	0.0019	0.0005	4.0533	12.26	2.9733	0.3317	5.9083	15.3183	86.986	133.083	133.083	8.3583	32.45
2018-07-19 00:00:00	75.4833	52.5583	0.0025	0.0034	0.0021	0.0005	3.635	13.1267	3.2367	0.3967	7.0417	10.7817	102.03	160.083	160.083	8.325	32.8667
2018-07-20 00:00:00	76.95	53.2	0.0024	0.0034	0.0022	0.0004	3.2167	12.455	3.6933	0.3067	6.6883	23.105	109.238	216.733	216.733	8.2967	33.0333
2018-07-21 00:00:00	57.15	53.0217	0.0024	0.0034	0.0021	0.0005	3.8083	11.5983	3.8833	0.35	7.76	18.64	105.846	176.417	176.417	8.3433	32.8667
2018-07-22 00:00:00	48.05	53.2183	0.0022	0.0034	0.0019	0.0005	4.8217	9.21	3.895	0.325	6.52	17.0433	96.78	168.783	168.783	8.44	32.5167
2018-07-23 00:00:00	48.2	53.5433	0.002	0.0033	0.002	0.0004	4.1883	8.5517	4.235	0.2833	6.5567	25.4867	120.602	210.967	210.967	8.4367	31.85
2018-07-24 00:00:00	47.4333	53.7583	0.002	0.0033	0.0018	0.0003	3.4083	8.8133	4.5367	0.2783	7.6083	32.0183	81.83	195.533	195.533	8.3917	31.7667
2018-07-25 00:00:00	67.6167	53.915	0.0024	0.0033	0.0012	0.0003	3.6167	12.9367	4.6	0.3617	8.67	22.995	108.828	205.417	205.417	8.4117	31.4167
2018-07-26 00:00:00	54.05	53.8167	0.0022	0.0032	0.0011	0.0003	3.435	11.0383	4.9733	0.3383	8.745	21.26	100.608	172.683	172.683	8.395	31.3833
2018-07-27 00:00:00	78.1833	53.9817	0.0021	0.0031	0.0003	0.0001	2.105	10.6417	5.1467	0.575	9.3017	25.5967	121.13	226.7	226.7	8.2967	29.7333
2018-07-28 00:00:00	38.3833	54.0583	0.0017	0.003	0.0008	0.0001	2.7967	7.0083	3.2817	0.285	6.9867	17.83	84.3383	152.35	152.35	8.2733	28.7833
2018-07-29 00:00:00	52.2333	54.175	0.0018	0.003	0.0011	0.0001	2.84	7.29	3.0467	0.255	6.03	33.1383	156.818	242.65	242.65	8.2517	29.45
2018-07-30 00:00:00	55.2667	54.7783	0.0017	0.0031	0.0012	0.0001	2.9033	6.4867	2.9267	0.1983	3.4033	31.1333	147.337	225.267	225.267	8.2633	29.9167
2018-07-31 00:00:00	58.6333	54.33	0.0018	0.0032	0.0012	0.0002	3.4833	7.3833	2.47	0.1917	3.8683	30.57	173.596	269.65	269.65	8.2833	30.35
2018-08-01 00:00:00	64.34	54.002	0.0018	0.0032	0.0019	0.0002	3.152	7.36	2.708	0.198	3.642	34.088	201.637	324.22	324.22	8.266	30.92
2018-08-02 00:00:00	68.0167	54.8017	0.0018	0.0032	0.0018	0.0002	2.865	7.495	3.385	0.1517	3.58	45.5033	215.268	378.2	378.2	8.2817	31.1167
2018-08-03 00:00:00	70.2833	54.8933	0.0018	0.0032	0.002	0.0002	3.1967	7.4333	3.5433	0.0933	1.8433	52.42	248.047	378.767	378.767	8.3217	30.8333
2018-08-04 00:00:00	33.1667	55.0233	0.0018	0.0032	0.0013	0.0002	3.505	7.3067	3.5433	0.2233	3.1067	32.1367	152.08	214.233	214.233	8.3117	30.3833
2018-08-05 00:00:00	32.1667	55.4867	0.002	0.0033	0.0016	0.0003	3.7717	8.3217	4.3333	0.4683	6.095	30.7	145.275	202.55	202.55	8.3517	31
2018-08-06 00:00:00	52.0833	55.4217	0.0023	0.0033	0.0019	0.0004	4.4567	10.85	4.0817	0.405	6.575	29.365	138.775	219.167	219.167	8.4433	31.5333
2018-08-07 00:00:00	43.0333	55.9417	0.002	0.0033	0.0022	0.0004	4.1133	9.1567	4.2267	0.4117	6.1483	26.9783	153.206	222.133	222.133	8.4283	32
2018-08-08 00:00:00	42.7	55.2217	0.002	0.0033	0.0021	0.0004	4.035	8.7	4.2617	0.425	5.36	26.1533	123.767	201.1	201.1	8.425	32.35
2018-08-09 00:00:00	41.05	55.6683	0.0021	0.0034	0.0019	0.0005	4.3483	8.5933	4.1033	0.3583	5.5367	15.295	72.375	134.267	134.267	8.4167	32
2018-08-10 00:00:00	43.95	55.7	0.0021	0.0034	0.0018	0.0005	4.735	8.475	3.8567	0.3183	5.7017	9.0017	63.89	131.05	131.05	8.4567	32.1
2018-08-11 00:00:00	42.7833	55.3917	0.0021	0.0034	0.0018	0.0005	5.0183	8.8383	3.6233	0.3033	5.2583	14.3417	67.8683	133.117	133.117	8.49	32
2018-08-12 00:00:00	45.0333	56.145	0.002	0.0033	0.0016	0.0004	5.0683	9.17	2.9417	0.3217	4.9433	11.4617	54.2233	134.767	134.767	8.5017	31.25
2018-08-13 00:00:00	40.9167	55.665	0.0019	0.0032	0.0009	0.0001	4.7933	8.4567	4.6383	0.3567	5.4883	11.9567	56.5717	121.817	121.817	8.51	30.0167
2018-08-14 00:00:00	41.15	56.5	0.0018	0.0031	0.0009	0.0001	4.0633	7.695	8.684	0.4567	6.845	19.615	44.5925	92.9833	92.9833	8.47	29.95
2018-08-15 00:00:00	40.4667	56.3417	0.0018	0.0032	0.001	0.0003	4.125	8.025	9.76	0.4467	6.4817	9.29	43.9717	85.8	85.8	7.7883	30.85
2018-08-16 00:00:00	48.9333	56.5983	0.0019	0.0031	0.001	0.0001	3.8667	9.1067	4.49	0.4817	6.0267	10.65	60.486	160.4	160.4	7.02	29.8167
2018-08-17 00:00:00	36.2333	56.3683	0.0017	0.0028	0.0005	0.0002	3.735	7.6767	4.49	0.3933	4.9383	9.045	42.8	83.4667	83.4667	6.9883	27.7167
2018-08-18 00:00:00	66.85	57.545	0.002	0.0028	0.0006	0.0002	4.4633	10.5083	2.6083	0.5483	2.5667	38.1917	180.73	386.267	386.267	7.095	27.3333
2018-08-19 00:00:00	53	56.685	0.0018	0.0029	0.0006	0.0001	4.8767	8.3317	0.5467	0.2767	1.2167	26.34	76.5367	190.3	190.3	7.0033	27.6167
2018-08-20 00:00:00	45.725	57.2375	0.0017	0.0028	0.0001	0.0002	4.0275	8.105	0.8375	0.315	1.565	18.3175	86.675	150.425	150.425	6.9475	28
2018-08-21 00:00:00	34.3333	57.0833	0.0016	0.0029	0.0005	0.0001	3.9967	7.4683	0.8817	0.305	1.9583	16.215	76.7383	116.717	116.717	6.9367	28.25
2018-08-22 00:00:00	40.6667	56.8133	0.0017	0.0029	0.0002	0.0001	3.9417	7.6667	1.8267	0.33	1.65	18.1017	85.6567	144.483	144.483	6.9567	28.3
2018-08-23 00:00:00	45.7667	56.9667	0.0018	0.003	0.0008	0	3.9533	7.5967	1.36	0.3383	1.965	16.1033	76.3983	154.633	154.633	7.0117	28.35
2018-08-24 00:00:00	53.7333	57.43	0.002	0.0031	0.0007	0.0002	4.6483	8.0167	1.19	0.2883	1.4983	15.4983	88.002	148.883	148.883	7.09	28.4333
2018-08-25 00:00:00	47.65	57.175	0.0018	0.003	0.0004	0.0001	4.2833	7.95	1.3133	0.3267	2.7733	16.5933	94.23	168.067	168.067	7.0367	29.7833
2018-08-26 00:00:00	39.25	57.8317	0.0018	0.003	0.0003	0.0001	4.4083	7.8483	1.5267	0.3217	3.0933	13.5817	77.13	139.65	139.65	7.04	29.7
2018-08-27 00:00:00	32.1667	57.48	0.0017	0.0029	0.0004	0	4.375	7.6367	1.71	0.335	3.3983	14.7183	69.645	122.35	122.35	7.0633	29.5
2018-08-28 00:00:00	32.2167	58.44	0.0017	0.003	0.0013	0.0001	4.1783	7.3333	1.2167	0.345	3.8283	12.5067	59.1733	108.6	108.6	7.1783	29.7833
2018-08-29 00:00:00	27.2667	57.5517	0.0017	0.003	0.0019	0.0001	3.93	7.1	2.56	0.335	3.9417	11.99	56.745	99.85	99.85	7.2617	29.8333
2018-08-30 00:00:00	27.45	57.8483	0.0017	0.003	0.0019	0.0002	3.87	6.9933	2.585	0.3383	4.3183	12.6867	60.0433	114.383	114.383	7.2583	30.2833
2018-08-31 00:00:00	31.8167	58.255	0.0017	0.0031	0.0018	0.0002	4.19	6.995	2.4317	0.3067	4.4133	16.7517	79.2733	126.1	126.1	7.3067	30.4167
2018-09-01 00:00:00	34.8167	57.7833	0.0018	0.0031	0.0006	0.0003	4.7183	7.275	2.2017	0.2733	4.9017	18.0833	85.9033	104.567	104.567	7.4067	29.9833
2018-09-02 00:00:00	25.5833	57.9717	0.0016	0.003	0.0005	0.0001	3.855	6.8133	3.385	0.3167	6.4467	14.7967	70.095	102.7	102.7	7.245	30.6
2018-09-03 00:00:00	29.0667	58.1367	0.0016	0.003	0.0013	0.0001	3.5467	6.9917	4.265	0.3367	7.8183	13.68	64.74	109	109	7.21	31.1
2018-09-04 00:00:00	35.05	58.425	0.0016	0.003	0.0018	0.0001	4.135	7.4417	4.5367	0.405	8.3233	11.8133	67.094	118.9	118.9	7.2567	28.6333
2018-09-05 00:00:00	43.4167	57.6267	0.0017	0.003	0.0005	0.0001	3.705	7.5217	4.5783	0.3367	7.475	29.835	98.45	145.75	145.75	7.2833	29.8833
2018-09-06 00:00:00	37.85	58.375	0.0016	0.0029	0.0002	0	3.615	7.0933	4.3633	0.3517	6.85	18.335	86.7683	152.35	152.35	7.265	29.3
2018-09-07 00:00:00	32.5167	58.425	0.0017	0.003	0.0003	0.0001	4.0217	6.9	3.885	0.3317	5.8233	12.2517	69.572	123.967	123.967	7.235	28.5667
2018-09-08 00:00:00	33.15	58.2683	0.0017	0.0029	0.0005	0.0001	4.2283	6.7883	4.2783	0.32	5.4317	9.0033	63.8925	123.267	123.267	7.23	28
2018-09-09 00:00:00	45.5167	58.9867	0.0017	0.0029	0.0008	0.0001	4.3383	6.81	4.3817	0.3067	5.1717	17.05	80.69	141.283	141.283	7.2483	27.85
2018-09-10 00:00:00	50.2667	58.8867	0.0017	0.0029	0.0005	0.0001	4.485	6.7717	4.74	0.2783	5.38	17.1833	97.576	167.95	167.95	7.2783	27.3833
2018-09-11 00:00:00	68.1667	59.22	0.0017	0.0028	0.0007	0.0002	4.525	6.9617	5.0633	0.3917	5.7883	23.7333	111.098	192.65	192.65	7.3	26.85
2018-09-12 00:00:00	54.2	58.9683	0.0017	0.0028	0.0004	0.0002	4.4317	6.8767	5.495	0.2883	6.02	18.7983	106.746	167.383	167.383	7.2833	26.5
2018-09-13 00:00:00	58.8667	59.2883	0.0019	0.0029	0.0004	0.0003	5.1817	7.015	4.08	0.2383	6.1667	16.2283	76.28	145.967	145.967	7.3867	25.9667
2018-09-14 00:00:00	40.4667	59.2283	0.0017	0.0028	0.0005	0.0002	4.5733	6.875	4.85	0.2533	8.2417	13.065	74.184	117.05	117.05	7.26	26.85
2018-09-15 00:00:00	47.9	59.1017	0.0016	0.0028	0.0004	0.0002	4.12	7.0033	4.8417	0.2017	7.24	15.6617	88.942	138.333	138.333	7.2267	27.6
2018-09-16 00:00:00	61.3	59.12	0.0017	0.0028	0.0004	0.0003	4.3983	7.03	4.2883	0.1467	6.7283	19.5067	110.77	162.667	162.667	7.28	27.35
2018-09-17 00:00:00	52.2167	59.5667	0.0018	0.0027	0.0008	0.0003	4.6633	7.8967	4.4967	0.3	7.0117	17.365	94.324	151.867	151.867	7.26	26.45
2018-09-18 00:00:00	32.2	59.7217	0.0016	0.0027	0.0008	0.0004	4.1167	7.4533	5.3167	0.3817	9.12	8.6867	41.1067	68.9333	68.9333	7.2467	26.55
2018-09-19 00:00:00	31.45	60.0483	0.0016	0.0028	0.0006	0.0003	4.1	6.4467	5.17	0.415	7.4717	6.5083	36.186	58.1667	58.1667	7.2533	27.45
2018-09-20 00:00:00	34.8833	59.8317	0.0017	0.0028	0.0008	0.0002	4.285	6.6383	4.76	0.345	7.4	9.8467	46.6017	77.8833	77.8833	7.24	27.4
2018-09-21 00:00:00	33.6167	60.2933	0.0016	0.0027	0.0006	0.0003	4.2267	5.9667	3.8183	0.2933	5.8733	10.4317	48.56	80.05	80.05	7.1817	26.4333
2018-09-22 00:00:00	29.35	59.2983	0.0016	0.0028	0.0005	0.0003	4.4417	6.6517	5.245	0.4717	7.6683	7.525	35.615	60.5667	60.5667	7.2167	26.6833
2018-09-23 00:00:00	30.6333	60.67	0.0016	0.0028	0.0004	0.0003	4.745	6.955	4.79	0.45	5.8467	8.885	50.462	84.6167	84.6167	7.2633	26.9
2018-09-24 00:00:00	29.8	60.94	0.0017	0.0028	0.0007	0.0003	5	6.8283	4.2067	0.4267	5.1033	8.62	48.946	84.9333	84.9333	7.3083	26.4333
2018-09-25 00:00:00	33.85	60.4633	0.0018	0.0027	0.0003	0.0004	4.9833	6.8317	4.2617	0.3917	4.9467	13.36	63.2283	105.333	105.333	7.2933	25.1
2018-09-26 00:00:00	33.95	59.9367	0.0018	0.0027	0.0004	0.0004	5.4283	6.9467	4.2583	0.375	5.445	14.3617	67.97	118.35	118.35	7.3133	24.3
2018-09-27 00:00:00	32.8667	60.4317	0.0017	0.0027	0.0004	0.0005	5.2883	6.855	4.4483	0.3583	5.645	15.58	73.725	121.217	121.217	7.3117	24.15
2018-09-28 00:00:00	32.7333	60.4683	0.0017	0.0026	0.0003	0.0005	4.6933	6.8417	4.44	0.3217	5.9733	17.0983	91.476	119.317	119.317	7.26	24.75
2018-09-29 00:00:00	28.0167	61.0317	0.0016	0.0026	0.0001	0.0005	4.3567	6.865	5.4017	0.3717	7.285	11.3283	53.6033	93.7167	93.7167	7.2033	25.15
2018-09-30 00:00:00	30.0167	60.3983	0.0016	0.0027	0.0003	0.0004	4.4467	7.1383	5.1883	0.3233	8.045	10.595	60.164	102.517	102.517	7.18	25.4833
2018-10-01 00:00:00	27.6833	61.0583	0.0016	0.0026	0.0006	0.0005	4.3083	6.6983	4.7517	0.325	7.985	10.795	61.308	107.8	107.8	7.1817	25.4333
2018-10-02 00:00:00	29.7	61.1483	0.0015	0.0026	0.0007	0.0006	4.315	6.565	3.57	0.2717	6.4967	12.88	60.2483	111.65	111.65	7.1817	24.9333
2018-10-03 00:00:00	35.2	60.3633	0.0016	0.0026	0.0007	0.0005	4.57	6.95	2.5833	0.2167	4.74	13.1283	74.55	115.833	115.833	7.1967	24.7167
2018-10-04 00:00:00	34.5167	60.5117	0.0017	0.0026	0.001	0.0005	5	6.7283	2.5867	0.2183	4.1983	14.9617	69.1583	114.383	114.383	7.26	24.7167
2018-10-05 00:00:00	30.2333	60.4617	0.0017	0.0026	0.0009	0.0005	5.5017	6.7283	2.7567	0.2417	4.1883	15.535	73.5167	123.383	123.383	7.36	24.2833
2018-10-06 00:00:00	28.6833	61.095	0.0017	0.0026	0.001	0.0005	5.5633	6.5383	2.735	0.2183	4.5383	12.8683	60.915	111.3	111.3	7.3683	24.05
2018-10-07 00:00:00	27.6667	61.3033	0.0017	0.0027	0.0008	0.0004	5.64	6.69	2.7517	0.2033	4.7967	8.8133	62.5525	100.8	100.8	7.3667	24.1333
2018-10-08 00:00:00	30.3167	60.6483	0.0017	0.0027	0.0004	0.0005	5.5083	6.9817	2.9017	0.2117	5.1283	13.2283	62.6133	101.9	101.9	7.3633	24.6833
2018-10-09 00:00:00	29.9167	61.5917	0.0017	0.0026	0.0003	0.0005	5.3033	6.705	2.9083	0.2	6.2767	13.0983	61.98	96.7	96.7	7.3583	24.6333
2018-10-10 00:00:00	34.0667	61.22	0.0018	0.0026	0.0013	0.0005	5.9867	6.7267	2.9833	0.1933	5.8183	14.505	68.6467	104.383	104.383	7.4067	23.0167
2018-10-11 00:00:00	34.7167	61.2633	0.0018	0.0025	0.0012	0.0006	6.3583	6.2767	3.095	0.2367	6.16	12.2783	58.025	98.1	98.1	7.4267	22.1333
2018-10-12 00:00:00	32.05	61.1367	0.0018	0.0025	0.0012	0.0007	6.5467	6.7483	3.255	0.185	6.8467	13.785	61.13	97.45	97.45	7.45	21.8167
2018-10-13 00:00:00	30.5333	60.9167	0.0018	0.0025	0.001	0.0007	6.52	6.77	3.6033	0.185	6.7733	16.32	63.35	93.5167	93.5167	7.4433	21.5833
2018-10-14 00:00:00	29	61.655	0.0017	0.0024	0.0004	0.0008	6.3533	6.2267	4.0517	0.1917	7.3333	16.4933	78.045	88.4833	88.4833	7.39	21.3833
2018-10-15 00:00:00	29.7833	60.9983	0.0017	0.0024	0.0002	0.0008	6.37	6.1033	4.05	0.1933	7.29	16.5533	78.335	87.3	87.3	7.395	20.9833
2018-10-16 00:00:00	29.7833	61.4533	0.0017	0.0024	0.0002	0.0009	6.1817	6.38	4.3083	0.2083	8.025	15.67	74.1683	86.6333	86.6333	7.3617	20.8667
2018-10-17 00:00:00	30.6333	61.62	0.0017	0.0024	0.0003	0.0008	6.0633	6.4817	4.5767	0.2267	8.4867	13.5933	64.3183	92.65	92.65	7.4117	21.1167
2018-10-18 00:00:00	30.95	61.9833	0.0017	0.0024	0.0007	0.0008	5.6017	5.6717	4.615	0.225	7.795	16.1417	76.3767	90	90	7.4317	20.8
2018-10-19 00:00:00	35.9	61.675	0.0016	0.0023	0.001	0.001	3.8467	5.5033	4.6267	0.21	7.755	14.8133	70.095	79.6667	79.6667	7.4567	20.1667
2018-10-20 00:00:00	33.7667	62.1767	0.0015	0.002	0.0007	0.0014	3.2067	5.4733	4.7933	0.1983	8.2233	7.715	33.6633	71.4333	71.4333	7.4483	19.95
2018-10-21 00:00:00	33.8833	61.4133	0.0017	0.0023	0.0003	0.0009	5.8667	5.765	4.73	0.24	8.3683	8.3533	39.5267	62.4667	62.4667	7.3933	20.15
2018-10-22 00:00:00	33.2167	61.2733	0.0017	0.0024	0.0001	0.0009	5.7467	5.6717	4.58	0.2467	9.385	8.12	38.4267	58.95	58.95	7.3817	20.0167
2018-10-23 00:00:00	33.2667	61.2167	0.0017	0.0023	0.0003	0.0009	5.8583	5.9267	4.4467	0.2633	8.4	7.28	30.585	57.2333	57.2333	7.3833	20.4
2018-10-24 00:00:00	30.9667	61.96	0.0016	0.0023	0.0003	0.0009	5.5983	5.8617	4.4817	0.2783	10.0917	3.56	15.6633	49.6667	49.6667	7.36	21.1
2018-10-25 00:00:00	31.7333	62.04	0.0017	0.0023	0.0002	0.0009	5.5767	6.3617	4.5433	0.2817	8.495	7.9817	26.645	51.4167	51.4167	7.3617	20.6167
2018-11-02 00:00:00	33.7167	62.1317	0.0018	0.0023	0.0012	0.001	5.705	7.095	5.4517	0.3733	9.3333	5.0433	23.8683	49.5167	49.5167	7.29	19.4333
2018-11-03 00:00:00	35.0167	62.5667	0.0019	0.0023	0.0008	0.001	5.7883	7.595	5.78	0.3667	8.7933	6.4867	28.1817	62.55	62.55	7.3117	19.55
2018-11-04 00:00:00	46.9333	61.9283	0.0018	0.0023	0.0006	0.001	5.22	7.825	6.1417	0.3167	8.1667	10.855	51.36	98.9167	98.9167	7.3217	20.1167
2018-11-05 00:00:00	43.6333	62.3367	0.0017	0.0023	0.0004	0.001	4.785	7.4633	5.825	0.2833	7.9267	7.3717	34.88	95.15	95.15	7.2883	20.6333
2018-11-06 00:00:00	44.0333	62.1717	0.0017	0.0022	0.0003	0.0011	5.37	6.9183	4.5317	0.265	7.155	10.8483	51.3383	90.2667	90.2667	7.3183	19.3167
2018-11-07 00:00:00	47.5833	62.34	0.0018	0.0021	0.0004	0.0012	5.925	7.295	3.4183	0.2867	6.83	8.17	46.406	118.383	118.383	7.295	17.2667
2018-11-08 00:00:00	39.3	61.9933	0.0018	0.002	0.0005	0.0013	5.585	7.655	5.1183	0.3833	7.4533	7.2633	34.3667	60.7	60.7	7.2367	16.7
2018-11-09 00:00:00	27.1	62.0617	0.0017	0.0019	0.0006	0.0015	5.2583	7.425	5.3117	0.4483	7.3233	6.1317	29.03	43.5833	43.5833	7.2917	16.3
2018-11-10 00:00:00	20.1333	61.7817	0.0018	0.002	0.0002	0.0013	6.0167	6.6867	5.7417	0.3883	7.8033	2.2367	10.585	32.55	32.55	7.305	16.4333
2018-11-11 00:00:00	15.8167	61.9217	0.0017	0.002	0.0001	0.0013	6.1233	6.1467	6.0217	0.3833	8.1233	1.5317	7.2583	27.1	27.1	7.305	16.85
2018-11-12 00:00:00	20.7667	62.86	0.0017	0.0021	0.0002	0.0013	6.1517	5.86	5.53	0.37	7.7	3.6433	17.2433	32.0333	32.0333	7.3133	16.65
2018-11-13 00:00:00	23.7	62.1817	0.0017	0.0021	0.0004	0.0013	6.1933	5.8967	5.5067	0.35	7.1983	17.22	21.5483	48.2833	48.2833	7.28	16.9
2018-11-14 00:00:00	24.5833	62.4067	0.0016	0.002	0.0004	0.0013	6.2283	5.8067	5.7733	0.355	9.0183	5.7417	32.598	49.7333	49.7333	7.2433	16.5333
2018-11-15 00:00:00	23.4833	62.4983	0.0017	0.002	0.0001	0.0013	6.325	5.9333	5.8817	0.3733	7.4667	4.2667	15.6917	54.95	54.95	7.2517	16.3667
2018-11-16 00:00:00	34.1667	62.36	0.0017	0.002	0.0001	0.0014	6.6383	6.05	5.86	0.3817	7.605	7.905	32.1317	73.35	73.35	7.2367	15.9833
2018-11-17 00:00:00	38.1167	62.265	0.0018	0.002	0.0004	0.0014	7.1417	6.2517	5.895	0.3633	7.105	8.2067	38.84	82.0333	82.0333	7.2867	15.15
2018-11-18 00:00:00	31.9167	62.6767	0.0018	0.0019	0.0002	0.0015	7.1567	6.0717	6.6933	0.4817	7.99	6.025	27.245	58.0333	58.0333	7.2683	14.3167
2018-11-19 00:00:00	29.2167	62.365	0.0017	0.002	0.0003	0.0014	7.0567	6.0717	6.225	0.4617	7.9283	5.1367	22.255	46.5167	46.5167	7.2	14.75
2018-11-20 00:00:00	29.8167	63.0533	0.0017	0.002	0.0002	0.0014	6.7767	6.17	5.7533	0.4183	8.3233	6.4917	30.7217	60.5167	60.5167	7.1733	15.15
2018-11-21 00:00:00	27.2833	62.8733	0.0017	0.002	0.0001	0.0014	6.7067	5.85	5.5833	0.38	9.125	5.655	26.7583	44.6667	44.6667	7.2067	15.4
2018-11-22 00:00:00	27.5667	62.3683	0.0017	0.0019	0.0006	0.0015	6.845	5.855	5.7183	0.3883	9.17	6.305	21.09	40.1333	40.1333	7.225	14.65
2018-11-23 00:00:00	22.5167	62.8583	0.0017	0.0018	0.0007	0.0016	6.3817	6.595	5.8283	0.4417	6.3417	2.205	10.4383	28.85	28.85	7.285	14.7333
2018-11-24 00:00:00	20.9667	62.3183	0.0019	0.002	0.0005	0.0014	7.0133	7.195	5.2867	0.4133	8.1783	4.98	23.565	36.4167	36.4167	7.35	14.8667
2018-11-25 00:00:00	23.9	62.6983	0.0019	0.002	0.0005	0.0014	7.1733	6.8033	4.735	0.3533	8.0583	5.4867	24.9367	46.6	46.6	7.3467	15.1833
2018-11-26 00:00:00	28.7	62.5383	0.0018	0.002	0.0006	0.0014	7.1083	6.6483	4.74	0.3383	9.24	5.135	24.285	47.3667	47.3667	7.3117	15.1
2018-11-27 00:00:00	28.4	62.4475	0.0018	0.002	0.0005	0.0015	7.24	6.505	4.9525	0.36	7.205	4.3125	18.87	42.925	42.925	7.32	14.85
2018-11-28 00:00:00	26	63.7	0.0018	0.002	0.0008	0.0013	6.52	7.395	5.665	0.4	8.515	6.47	30.615	57.1	57.1	7.28	17.6
2018-11-29 00:00:00	26.9167	62.4783	0.0018	0.002	0.0006	0.0014	7.0433	7.18	5.85	0.43	8.0367	13.06	17.6383	51.4833	51.4833	7.2767	15.95
2018-12-07 00:00:00	20.85	63.03	0.0017	0.0019	0.0025	0.0016	6.99	6.5883	4.86	0.3183	9.5383	4.365	20.495	35.9	35.9	7.34	15.4833
2018-12-08 00:00:00	19.2833	63.3133	0.0017	0.0017	0.0029	0.0018	6.965	6.8533	4.7583	0.38	7.7717	3.8433	18.1067	30.3	30.3	7.315	14.0333
2018-12-09 00:00:00	20.5	63.2733	0.0018	0.0017	0.0029	0.0019	7.0717	6.7367	4.9133	0.3433	9.5233	5.5717	26.365	38.25	38.25	7.3667	13.2833
2018-12-10 00:00:00	22.4667	63.295	0.0017	0.0016	0.0024	0.002	7.355	6.575	5.165	0.3633	9.6817	5.525	26.1433	37.7	37.7	7.3717	11.8
2018-12-11 00:00:00	21.65	63.8117	0.0017	0.0016	0.002	0.0019	7.3033	6.3483	4.9633	0.3683	8.2283	4.7983	21.685	38.9833	38.9833	7.3233	12.4
2018-12-12 00:00:00	20.8833	62.8667	0.0018	0.0016	0.002	0.0019	6.9117	6.3317	5.585	0.3767	8.215	5.1133	24.2033	35.8833	35.8833	7.2633	11.8333
2018-12-13 00:00:00	20.3333	63.5583	0.0017	0.0016	0.0021	0.002	6.43	6.3617	6.0167	0.4083	7.0267	18.8533	19.8167	35.0833	35.0833	7.275	10.9333
2018-12-14 00:00:00	21.2333	63.42	0.0017	0.0015	0.0022	0.002	5.9067	6.9067	7.2867	0.4933	7.5383	3.4367	16.26	29.35	29.35	7.325	10.5167
2018-12-15 00:00:00	19.2833	63.7483	0.0017	0.0016	0.0017	0.002	6.65	6.9283	3.4467	0.4517	7.28	3.36	15.9067	26.8167	26.8167	7.2883	11.0167
2018-12-16 00:00:00	32.0167	63.2467	0.0017	0.0016	0.0017	0.002	6.865	6.2167	2.565	0.3883	6.64	3.8183	18.0717	28.5167	28.5167	7.28	10.7667
2018-12-17 00:00:00	30.6833	63.1867	0.0018	0.0016	0.0013	0.002	8.0267	5.9283	5.0483	0.3317	6.3567	5.3583	25.3533	36.9	36.9	7.3117	9.3167
2018-12-18 00:00:00	25.9333	62.74	0.0018	0.0016	0.001	0.002	8.1283	6.1217	5.535	0.32	6.7033	10.575	25.038	38.2333	38.2333	7.3217	9.4833
2018-12-19 00:00:00	22.7	63.09	0.0018	0.0016	0.0008	0.002	7.755	6.2567	5.95	0.3767	7.5467	4.675	22.1167	37.15	37.15	7.2567	10.1
2018-12-20 00:00:00	25.6833	62.965	0.0018	0.0016	0.0005	0.0019	7.54	6.4067	6.135	0.4	7.7717	4.23	20.0217	54.1167	54.1167	7.2433	10.8667
